# Supplementary material for: Mitoregulin Contributes to Creatine Shuttling and Cardiolipin Protection in Mice Muscle
Source: Int J Mol Sci. 2023 Apr 20;24(8):7589. doi: 10.3390/ijms24087589 (PMC10143810; doi:10.3390/ijms24087589)
Supplement: Supplementary file 1 [file ijms-24-07589-s001.zip]

Archive with 2 entries (2 files):
- SI Averina on template v3.pdf
- Supplemenatry table S1.xlsx
