# Supplementary material for: Mitoregulin Contributes to Creatine Shuttling and Cardiolipin Protection in Mice Muscle
Source: Int J Mol Sci. 2023 Apr 20;24(8):7589. doi: 10.3390/ijms24087589 (PMC10143810; doi:10.3390/ijms24087589)
Supplement: Supplementary file 1 [file ijms-24-07589-s001.zip › Supplemenatry table S1.xlsx]

## Sheet: Soleus differential expression
GeneID	logFC Mtln KO vs WT soleus	AveExpr	t	P,Value	adj,P,Val	B
Mtln	-7.03566	2.85311	-27.166	7.52414e-07	0.0399201	4.7886
Slc28a2b	-4.15747	-1.4633	-11.8325	5.52161e-05	0.0607472	2.32602
Gm28438	-3.75209	6.91649	-8.20014	0.00034701	0.10221	0.34137
C1s1	-3.68751	2.12355	-2.89912	0.0319428	0.585254	-3.82335
Rpsa-ps10	-3.682	4.69685	-12.0002	5.1401e-05	0.0607472	2.76654
Syt1	-3.6104	-1.72649	-7.20333	0.000653046	0.13971	0.311702
Gm6166	-3.5419	-1.22478	-6.95572	0.000772951	0.149126	0.160739
Gm13883	-3.52887	-1.26416	-6.64879	0.000959324	0.159084	-0.0378234
Gm15772	-3.5083	2.39927	-11.9638	5.22025e-05	0.0607472	2.76307
Acaa1b	-3.5061	-0.515556	-6.82766	0.000845022	0.153989	0.0544171
Gm3650	-3.485	-1.25488	-6.75195	0.000891341	0.153989	0.0298109
Gm6916	-3.32364	-0.950191	-4.71253	0.0046558	0.374612	-1.54483
Gm15610	-3.21182	-1.95048	-7.63474	0.000492407	0.12095	0.533564
Prdx2-ps1	-3.17104	1.97898	-3.40099	0.0178213	0.585254	-3.20531
Rps3a3	-3.07404	2.87625	-1.94639	0.106436	0.585254	-5.30177
4833427F10Rik	-3.05167	-0.578658	-4.05814	0.00880997	0.49515	-2.15848
Kera	-3.02757	-1.293	-5.20897	0.00298239	0.30547	-1.10786
Rmst	-3.02447	-1.50425	-5.41831	0.00249426	0.273136	-0.938104
Gm16179	-2.97151	-2.08338	-4.89505	0.00393816	0.34574	-1.37528
C230072F16Rik	-2.95081	-1.12718	-3.97607	0.00958542	0.517179	-2.25417
Gm43457	-2.91673	-1.3395	-5.18363	0.00304871	0.308402	-1.12818
Ifi202b	-2.87634	-2.11348	-9.74524	0.000133553	0.0607472	1.51931
Pcdh20	-2.86169	-2.09933	-5.93361	0.00164066	0.220931	-0.545257
Glis1	-2.85481	-0.846561	-5.1607	0.00311018	0.310774	-1.14477
Klk11	-2.82541	-1.34125	-3.71182	0.0126647	0.57271	-2.53493
Gm11434	-2.81781	-2.13374	-7.38006	0.000580732	0.132256	0.367744
Gm18860	-2.81052	-0.433461	-4.56009	0.00537267	0.398118	-1.66819
Gm47547	-2.77329	-2.1739	-11.4558	4.11179e-05	0.0607472	2.3359
Lgr6	-2.75105	0.353402	-8.61829	0.000271474	0.0911602	1.07951
Gm42614	-2.73903	-2.19614	-5.49056	0.00234784	0.266648	-0.880168
Adgrf4	-2.73336	-1.13798	-6.44501	0.00111234	0.176168	-0.200816
Gm12248	-2.71686	-1.65191	-4.02832	0.00908308	0.505309	-2.20073
Gm2058	-2.70552	-2.21464	-8.00873	0.000389715	0.105811	0.677953
Sprn	-2.70319	-1.24009	-2.90567	0.0316926	0.585254	-3.45127
Ano3	-2.68502	-1.67999	-5.21546	0.00296567	0.304345	-1.10125
Gm12247	-2.68051	-0.135388	-11.3589	4.30569e-05	0.0607472	2.34704
Ccdc92	-2.67383	-0.937595	-2.81203	0.0354866	0.585254	-3.54588
Fat3	-2.62873	-2.22216	-8.56954	0.000259449	0.0895455	0.995196
4930518I15Rik	-2.61917	-1.69383	-4.44214	0.00601535	0.419057	-1.78794
Cfap52	-2.61441	-1.48048	-3.9445	0.00990427	0.521828	-2.27656
Mir670hg	-2.61151	-1.32458	-3.42084	0.0174288	0.585254	-2.83887
Gm15843	-2.60701	-1.49674	-4.56284	0.00535863	0.397633	-1.66916
Sema3a	-2.56968	-2.2363	-4.40352	0.0062447	0.425724	-1.81638
Gm3248	-2.56565	-2.25481	-6.74534	0.000895526	0.153989	-0.0174349
Gm49741	-2.5447	-1.76841	-6.14675	0.00139098	0.199459	-0.398878
Klra9	-2.53616	-2.28258	-14.6901	1.05545e-05	0.0542598	3.01345
BC055324	-2.53552	-2.29673	-6.05591	0.00149154	0.205014	-0.469247
1700003E16Rik	-2.53499	-2.28258	-14.3002	1.22377e-05	0.0542598	2.94281
Stambp-ps1	-2.53499	-2.28258	-14.3002	1.22377e-05	0.0542598	2.94281
Fam184b	-2.52839	0.354297	-5.30594	0.00274366	0.285987	-1.04425
Gm30238	-2.51726	-0.730275	-3.17408	0.0230891	0.585254	-3.10657
Pcdhb3	-2.51659	-1.76841	-5.35441	0.00263269	0.27992	-0.987536
Gm4815	-2.51346	-0.98692	-3.78187	0.0117509	0.560661	-2.43422
Mrpl27-ps	-2.49038	0.237227	-3.65752	0.0134288	0.585254	-2.64319
Mast1	-2.49024	-1.55716	-4.09948	0.00844666	0.487645	-2.11292
Gm5510	-2.48994	-0.553917	-1.79018	0.130647	0.585254	-4.81877
2310026L22Rik	-2.47946	-1.26416	-5.08959	0.00331018	0.317504	-1.20314
Atp6v0a4	-2.46832	-1.27675	-4.66109	0.00488461	0.383132	-1.57451
Gm22513	-2.43711	-1.26698	-5.34499	0.00265383	0.281041	-0.995561
Gm28187	-2.43652	-1.80915	-4.34073	0.00663932	0.438926	-1.87775
Rbm6-ps1	-2.40059	-0.880756	-3.5313	0.0154151	0.585254	-2.69852
Cdc6	-2.39883	-1.81666	-4.94765	0.0037557	0.338306	-1.32444
Lag3	-2.39883	-1.81666	-4.94765	0.0037557	0.338306	-1.32444
Vps37d	-2.39354	-1.30715	-6.19711	0.00133866	0.195024	-0.37436
Gm5823	-2.3933	0.120914	-2.25181	0.0715806	0.585254	-4.34002
AA465934	-2.39196	2.92695	-4.66122	0.004884	0.383132	-2.04447
Misp	-2.37449	-1.31116	-2.62154	0.0448414	0.585254	-3.77358
Scd3	-2.37198	-1.07302	-3.34173	0.0190534	0.585254	-2.90989
Gm14137	-2.3663	-0.128356	-3.12605	0.0244153	0.585254	-3.20825
Gm17541	-2.36061	-2.36349	-10.652	6.09591e-05	0.0607472	1.99538
Abhd1	-2.33843	-1.84932	-4.22101	0.00747399	0.466474	-1.99147
Capn12	-2.32809	-0.530131	-2.47536	0.0538415	0.585254	-3.95415
Gjc2	-2.31609	-1.24265	-2.52358	0.0506734	0.585254	-3.88937
Gm8162	-2.30156	-2.40541	-7.28102	0.000570759	0.132256	0.332505
Gm11918	-2.28699	-1.12718	-2.76131	0.0377487	0.585254	-3.58855
Mlph	-2.28636	-0.00108844	-7.75479	0.000448501	0.112776	0.622099
Tnfsf9	-2.27612	-1.90974	-4.89384	0.00394249	0.34574	-1.36861
Gm12466	-2.27486	-2.42589	-6.7905	0.000846181	0.153989	0.00565945
Kirrel3	-2.27061	-0.97593	-3.08006	0.0257656	0.585254	-3.20391
Cmtm5	-2.26739	-1.0956	-2.81323	0.0354349	0.585254	-3.52866
Atp8b5	-2.25827	-1.86958	-3.51763	0.0156496	0.585254	-2.72413
Gm49958	-2.24948	-2.40541	-5.24157	0.00289954	0.298136	-1.07939
Gm13887	-2.24267	-2.42589	-5.75664	0.00188837	0.231384	-0.689062
Gm11516	-2.23905	-2.42589	-5.65257	0.00205436	0.244386	-0.764858
Gm4149	-2.2379	-1.06042	-1.95794	0.104838	0.585254	-4.58663
Gm50360	-2.22294	-1.90974	-4.06035	0.00879012	0.495147	-2.14655
Hsd17b1	-2.22294	-1.90974	-4.06035	0.00879012	0.495147	-2.14655
Lncbate10	-2.21156	0.0287788	-2.14987	0.0816476	0.585254	-4.46096
Gm5393	-2.20587	-1.90974	-3.83668	0.011088	0.546472	-2.37622
9630001P10Rik	-2.20543	-2.44439	-13.816	1.47867e-05	0.0542598	2.73766
B4galnt2	-2.20543	-2.44439	-13.816	1.47867e-05	0.0542598	2.73766
Gm8734	-2.20543	-2.44439	-13.816	1.47867e-05	0.0542598	2.73766
Xlr3b	-2.20029	-0.611393	-2.73474	0.0389965	0.585254	-3.62553
Foxc2	-2.19226	-1.01217	-3.67758	0.0131406	0.582189	-2.53145
Gm4353	-2.1741	-1.41583	-4.6271	0.0050429	0.387201	-1.60129
Slfnl1	-2.16949	-1.95799	-4.88027	0.00399126	0.346435	-1.37931
Ush1c	-2.15214	-1.93752	-4.34728	0.00659689	0.438602	-1.86341
Gm4374	-2.14518	-2.48632	-8.24712	0.00023847	0.0860697	1.00205
Gm15513	-2.14357	-2.48632	-8.09296	0.00026329	0.0895455	0.927351
Icos	-2.14357	-2.48632	-8.09296	0.00026329	0.0895455	0.927351
Rn7s2	-2.12644	-2.48632	-7.02665	0.000632698	0.137645	0.232527
Sh3gl2	-2.12644	-2.48632	-7.02665	0.000632698	0.137645	0.232527
Sh3gl3	-2.12377	-2.48632	-6.86597	0.000727222	0.14332	0.118572
Rpl23a-ps3	-2.12345	-0.815492	-3.08002	0.0257668	0.585254	-3.19974
Pcsk9	-2.12046	-1.99065	-4.3357	0.0066722	0.438926	-1.87133
Gm36172	-2.11538	-1.69383	-2.95938	0.0297199	0.585254	-3.3556
Zfp935	-2.10288	-1.73239	-2.0828	0.0890756	0.585254	-4.43835
Gm17111	-2.10168	-1.95799	-3.77273	0.0118658	0.561458	-2.43877
Mansc4	-2.1005	-1.21632	-3.73885	0.0123029	0.56666	-2.46486
Fmod	-2.09857	4.77886	-6.13078	0.00140807	0.199907	-1.0211
Gvin1	-2.09173	-1.95799	-3.67336	0.0132006	0.582189	-2.54454
Gm867	-2.08939	-1.4078	-2.4281	0.0571551	0.585254	-4.00288
Iglon5	-2.0844	-1.46408	-2.44418	0.0560039	0.585254	-3.97535
Foxf1	-2.08338	-1.77474	-2.53548	0.049923	0.585254	-3.86161
Rab17	-2.07633	-1.97214	-2.92276	0.0310494	0.585254	-3.39716
Gm35110	-2.07541	-0.853102	-2.30238	0.0670818	0.585254	-4.14619
Nxph3	-2.07131	-1.99065	-3.72163	0.0125321	0.571712	-2.48965
Ccdc170	-2.06962	-1.04269	-2.48932	0.0529029	0.585254	-3.91374
Gm19144	-2.06693	-2.50046	-3.76018	0.0120257	0.562667	-2.4374
F730311O21Rik	-2.06251	-0.970249	-3.16789	0.0232555	0.585254	-3.09478
Smad9	-2.06145	-1.61549	-2.11394	0.0855429	0.585254	-4.38897
Gm8518	-2.05899	-0.771011	-2.44507	0.0559405	0.585254	-3.97125
Gm15344	-2.05765	-1.047	-2.9117	0.0314641	0.585254	-3.39675
Bdh2	-2.05247	-2.02039	-3.5072	0.015831	0.585254	-2.71827
Gm14303	-2.05038	1.4162	-2.159	0.0806879	0.585254	-4.75715
Gm9523	-2.0495	-1.49674	-2.33289	0.0645147	0.585254	-4.11043
Gm6496	-2.0413	-2.03257	-3.48072	0.0163026	0.585254	-2.74606
A230107N01Rik	-2.0411	-1.78692	-3.17456	0.0230763	0.585254	-3.09087
Gm43247	-2.03783	-2.54872	-5.4367	0.00245601	0.271976	-0.932019
Gm15533	-2.03633	-1.26492	-1.90706	0.112064	0.585254	-4.6402
Gpr176	-2.03325	-0.149984	-3.22905	0.021669	0.585254	-3.09409
D830026I12Rik	-2.02489	-1.22594	-2.64104	0.0437695	0.585254	-3.72523
Tmc4	-2.02387	-0.160147	-4.71519	0.0046443	0.374612	-1.54174
Gm18782	-2.02018	-1.63982	-2.14482	0.0821832	0.585254	-4.34613
Fam71d	-2.01707	-2.01842	-4.23683	0.00735707	0.461453	-1.96454
Gm6257	-2.01349	-1.78692	-2.98815	0.0287196	0.585254	-3.3091
Gm43999	-2.01326	-1.24642	-3.47206	0.0164604	0.585254	-2.75042
Gm19196	-2.01227	-1.80106	-2.52748	0.050426	0.585254	-3.86746
Has1	-2.00818	-1.49674	-3.54071	0.0152561	0.585254	-2.67757
Bod1-ps	-2.008	0.971852	-2.89958	0.0319254	0.585254	-3.69861
Gm7105	-2.00668	-1.50425	-4.81856	0.00422213	0.357272	-1.43074
1700084E18Rik	-1.99595	-0.962656	-11.7605	3.56537e-05	0.0607472	2.25861
Gm49322	-1.99273	-1.24642	-3.29743	0.020037	0.585254	-2.9455
C1ra	-1.99037	0.95273	-3.67966	0.0131111	0.582189	-2.752
Gm46379	-1.98548	-0.463965	-1.59899	0.167943	0.585254	-5.07129
Gm13857	-1.97856	-2.54872	-4.20941	0.00756105	0.469813	-1.98265
B930025P03Rik	-1.97721	-2.0389	-2.6277	0.0444998	0.585254	-3.74588
Nipal2	-1.97709	-2.0389	-3.85427	0.0108843	0.543498	-2.346
4933411K16Rik	-1.97429	-2.0389	-3.74417	0.012233	0.565362	-2.46107
Gm36995	-1.97387	-1.66584	-2.54299	0.0494555	0.585254	-3.84272
Gm12736	-1.97085	-2.07331	-3.14492	0.0238844	0.585254	-3.1209
Gm29487	-1.97034	-2.56722	-9.19151	0.000134398	0.0607472	1.38656
Gm44704	-1.97034	-2.56722	-9.19151	0.000134398	0.0607472	1.38656
Gprin2	-1.97034	-2.56722	-9.19151	0.000134398	0.0607472	1.38656
Myocos	-1.96997	-2.01842	-3.54179	0.0152379	0.585254	-2.68058
Gm49528	-1.96933	-2.03257	-2.87753	0.0327837	0.585254	-3.44243
Ido2	-1.96887	-2.56722	-8.96537	0.000153425	0.0607472	1.29508
Olfr620	-1.96887	-2.56722	-8.96537	0.000153425	0.0607472	1.29508
Smc2	-1.96796	-0.124343	-3.70807	0.0127159	0.57271	-2.55806
Calr-ps	-1.96633	-0.544848	-2.44468	0.0559681	0.585254	-3.99546
Gm15892	-1.96227	-1.2586	-3.03053	0.0273131	0.585254	-3.25255
Gm15708	-1.96118	-0.999995	-2.69894	0.0407496	0.585254	-3.64689
Gm10052	-1.94922	-0.544698	-2.14225	0.0824584	0.585254	-4.37723
2900041M22Rik	-1.94273	-1.12085	-2.60764	0.0456222	0.585254	-3.75864
Elf5	-1.94175	-2.56722	-6.49198	0.000902641	0.153989	-0.0764923
Gm10608	-1.94175	-2.56722	-6.49198	0.000902641	0.153989	-0.0764923
Gm11598	-1.94175	-2.56722	-6.49198	0.000902641	0.153989	-0.0764923
Gm7289	-1.94175	-2.56722	-6.49198	0.000902641	0.153989	-0.0764923
Lpar3	-1.94175	-2.56722	-6.49198	0.000902641	0.153989	-0.0764923
Snord49b	-1.94175	-2.56722	-6.49198	0.000902641	0.153989	-0.0764923
Mir5099	-1.94021	-2.02039	-2.64724	0.0434347	0.585254	-3.72479
BC002189	-1.93829	-1.54499	-3.75075	0.0121473	0.563634	-2.44885
Rcor2	-1.93693	1.34083	-7.75973	0.000454892	0.113602	0.693798
Plekhg4	-1.93676	-0.490417	-2.4601	0.0548886	0.585254	-3.98589
Spag4	-1.93629	-1.27274	-3.41783	0.0174878	0.585254	-2.80834
Impg2	-1.93011	-2.07331	-2.8322	0.0346292	0.585254	-3.49088
Gm13342	-1.92087	-2.08082	-3.37414	0.0183682	0.585254	-2.85891
Gm11209	-1.91845	-1.67336	-2.60134	0.0459813	0.585254	-3.76946
Gm48420	-1.90718	-2.0389	-2.34465	0.0635531	0.585254	-4.09884
Gm13588	-1.90639	-2.60914	-6.72038	0.000705091	0.141154	0.11986
Gm15713	-1.90639	-2.60914	-6.72038	0.000705091	0.141154	0.11986
Gm15756	-1.90639	-2.60914	-6.72038	0.000705091	0.141154	0.11986
Gm18972	-1.90639	-2.60914	-6.72038	0.000705091	0.141154	0.11986
Gm33280	-1.90639	-2.60914	-6.72038	0.000705091	0.141154	0.11986
Gm45855	-1.90639	-2.60914	-6.72038	0.000705091	0.141154	0.11986
Gp9	-1.90639	-2.60914	-6.72038	0.000705091	0.141154	0.11986
Gpr88	-1.90639	-2.60914	-6.72038	0.000705091	0.141154	0.11986
Rpl31-ps4	-1.90639	-2.60914	-6.72038	0.000705091	0.141154	0.11986
Gm14388	-1.90359	-2.07331	-2.66367	0.0425611	0.585254	-3.69603
Gm19680	-1.90325	-2.60914	-2.50952	0.0515761	0.585254	-3.8618
Gm11814	-1.898	2.82262	-1.38137	0.223073	0.585254	-6.12281
Kcnk7	-1.88467	-2.11348	-3.24536	0.0212666	0.585254	-3.00036
Gpr75	-1.8835	-2.09933	-4.32904	0.00671597	0.439362	-1.87187
Gm50432	-1.88193	-0.839828	-2.46967	0.0542294	0.585254	-3.93349
Lhx2	-1.87922	-2.07331	-2.58578	0.0468809	0.585254	-3.792
Mex3a	-1.87481	-2.13163	-2.45334	0.0553589	0.585254	-3.94668
Kif22	-1.87368	0.199947	-3.26832	0.0207142	0.585254	-3.10624
9830144P21Rik	-1.87299	0.825501	-3.9763	0.00958312	0.517179	-2.40216
C7	-1.86892	0.71527	-7.40512	0.000571259	0.132256	0.472155
Gm12990	-1.86705	-2.08082	-2.88161	0.032623	0.585254	-3.43033
Gm38387	-1.86705	-2.08082	-2.88161	0.032623	0.585254	-3.43033
Gm8692	-1.86641	-0.673435	-2.31407	0.0660857	0.585254	-4.14352
Grin2c	-1.86574	-1.83517	-2.59336	0.0464406	0.585254	-3.78058
C230053D17Rik	-1.86432	-2.6418	-2.47989	0.053535	0.585254	-3.89344
Gm49541	-1.8631	-2.60914	-4.90027	0.0039196	0.345446	-1.36063
Sycp1	-1.8631	-2.60914	-4.90027	0.0039196	0.345446	-1.36063
Syt2	-1.86086	0.181505	-4.33476	0.00667833	0.438926	-1.93831
Gfi1	-1.86068	-2.60914	-4.83587	0.00415582	0.35457	-1.41486
Gm16284	-1.86068	-2.60914	-4.83587	0.00415582	0.35457	-1.41486
Gm37860	-1.86068	-2.60914	-4.83587	0.00415582	0.35457	-1.41486
Gdf15	-1.85892	1.07001	-3.26854	0.0207091	0.585254	-3.26618
Zfp169	-1.85483	-0.395127	-4.94544	0.00376315	0.338402	-1.32826
Gm10359	-1.85428	-0.924172	-2.81209	0.035484	0.585254	-3.50693
Mfsd2a	-1.84526	-1.293	-2.63913	0.0438735	0.585254	-3.72011
Gm11457	-1.84276	-2.09933	-3.60061	0.0142861	0.585254	-2.60817
Gpm6a	-1.84094	-0.516923	-3.19729	0.0224772	0.585254	-3.08836
Ttc34	-1.83751	-1.86782	-2.55616	0.048647	0.585254	-3.82152
Clec2l	-1.8227	-2.09933	-3.37207	0.0184111	0.585254	-2.85905
Gm49487	-1.8227	-2.09933	-3.37207	0.0184111	0.585254	-2.85905
Nkapl	-1.8227	-2.09933	-3.37207	0.0184111	0.585254	-2.85905
Gm37660	-1.81448	-2.09933	-3.24687	0.0212297	0.585254	-3.00038
Gm48958	-1.81275	-0.805419	-7.65388	0.000352283	0.10221	0.706293
Dsp	-1.81196	0.68388	-1.53963	0.181524	0.585254	-5.39565
Gm37084	-1.81142	-1.10166	-3.19024	0.0226612	0.585254	-3.05819
9330162B11Rik	-1.80402	-1.8956	-2.87109	0.033039	0.585254	-3.43386
Cdk3	-1.79735	-0.695666	-1.71249	0.14469	0.585254	-4.89695
Gm32200	-1.79685	-0.0177003	-6.32395	0.00118462	0.182707	-0.237407
Hjurp	-1.79473	2.92474	-5.84089	0.00176536	0.226082	-0.951089
Cldn23	-1.78376	-1.10567	-2.48972	0.0528765	0.585254	-3.89711
Gm11839	-1.78374	-1.37391	-2.81375	0.0354129	0.585254	-3.49864
2010001K21Rik	-1.78181	-2.66957	-2.56008	0.0484094	0.585254	-3.79322
Gm20535	-1.78181	-2.66957	-2.56008	0.0484094	0.585254	-3.79322
Gm12792	-1.78124	-1.91607	-2.77534	0.0371074	0.585254	-3.54619
2610035D17Rik	-1.77948	-1.5438	-1.05859	0.336046	0.585254	-5.60131
Gm8805	-1.7782	-1.63341	-2.49537	0.0525018	0.585254	-3.88807
Kifc5b	-1.7778	-1.58516	-2.92241	0.0310627	0.585254	-3.37468
Gm11687	-1.77769	-2.16173	-3.28735	0.0202686	0.585254	-2.94692
Gm5578	-1.77769	-2.16173	-3.28735	0.0202686	0.585254	-2.94692
Zmynd10	-1.77194	-1.95799	-1.37144	0.225956	0.585254	-5.26319
Gm49405	-1.76824	0.559459	-2.47452	0.053899	0.585254	-4.16943
Sox1	-1.76732	-0.832924	-1.93281	0.108346	0.585254	-4.60652
1500002F19Rik	-1.76707	-1.07499	-2.24358	0.0723421	0.585254	-4.20443
Prr15	-1.76389	-1.76841	-2.01516	0.0972836	0.585254	-4.488
Eppk1	-1.76144	-1.22953	-2.37314	0.0612864	0.585254	-4.03752
Tpbg	-1.75872	-1.72824	-1.77542	0.133204	0.585254	-4.79395
1700102P08Rik	-1.75436	0.354358	-4.09087	0.00852092	0.489146	-2.21349
9430002A10Rik	-1.75231	-2.14125	-2.89237	0.0322031	0.585254	-3.40865
Fam227b	-1.75081	-1.8956	-2.4882	0.0529776	0.585254	-3.90145
Gm32031	-1.7505	-1.09124	-10.2883	7.35073e-05	0.0607472	1.78673
Kcnd1	-1.7467	-0.591344	-2.15866	0.0807236	0.585254	-4.35559
Psd2	-1.74488	-2.69005	-2.4935	0.0526255	0.585254	-3.87443
Gm42208	-1.74427	-2.6418	-1.98547	0.101131	0.585254	-4.511
Rasgef1c	-1.74296	-0.675747	-3.36357	0.0185885	0.585254	-2.88123
2310068J16Rik	-1.74145	-1.75426	-2.19898	0.0766234	0.585254	-4.25934
Sema5b	-1.73715	-1.64558	-3.6734	0.0132001	0.582189	-2.52266
Gm44777	-1.73704	-1.37391	-2.49862	0.0522875	0.585254	-3.88395
Gm20564	-1.73695	-2.16173	-2.86597	0.0332437	0.585254	-3.43726
Ntn3	-1.73651	-0.732833	-2.20462	0.0760671	0.585254	-4.27515
Npm3-ps1	-1.73496	-1.25001	-2.25715	0.0710904	0.585254	-4.18021
Gm43302	-1.73452	-2.11348	-2.26906	0.0700108	0.585254	-4.18059
Gm6568	-1.73242	-1.70601	-1.8697	0.117691	0.585254	-4.68082
Gm12689	-1.73121	-0.853102	-1.92198	0.109894	0.585254	-4.61762
P2ry12	-1.72828	-2.69005	-2.37561	0.0610941	0.585254	-4.0206
Aard	-1.72768	-2.69005	-9.09313	0.000142316	0.0607472	1.31563
Cep295nl	-1.72768	-2.69005	-9.09313	0.000142316	0.0607472	1.31563
Fendrr	-1.72768	-2.69005	-9.09313	0.000142316	0.0607472	1.31563
Gal3st2b	-1.72768	-2.69005	-9.09313	0.000142316	0.0607472	1.31563
Gm13414	-1.72768	-2.69005	-9.09313	0.000142316	0.0607472	1.31563
Gm27168	-1.72768	-2.69005	-9.09313	0.000142316	0.0607472	1.31563
Gm3325	-1.72768	-2.69005	-9.09313	0.000142316	0.0607472	1.31563
Gm42849	-1.72768	-2.69005	-9.09313	0.000142316	0.0607472	1.31563
Gm4887	-1.72768	-2.69005	-9.09313	0.000142316	0.0607472	1.31563
Gm6039	-1.72768	-2.69005	-9.09313	0.000142316	0.0607472	1.31563
Pcdhga5	-1.72704	-1.13001	-2.4577	0.0550551	0.585254	-3.9342
A430105J06Rik	-1.72641	-1.2121	-2.40097	0.0591556	0.585254	-4.0048
Gm18737	-1.72399	-1.63341	-3.41398	0.0175634	0.585254	-2.80448
Cilp2	-1.72314	1.07436	-4.51224	0.00562334	0.407502	-1.88261
Mef2b	-1.71744	-0.592531	-2.06423	0.0912543	0.585254	-4.47586
Gm43852	-1.71607	-2.16173	-2.13867	0.0828417	0.585254	-4.33594
9930111H07Rik	-1.71326	-2.69005	-6.28005	0.000968486	0.159084	-0.152654
Fndc8	-1.71326	-2.69005	-6.28005	0.000968486	0.159084	-0.152654
Gdap1l1	-1.71326	-2.69005	-6.28005	0.000968486	0.159084	-0.152654
Gm13054	-1.71326	-2.69005	-6.28005	0.000968486	0.159084	-0.152654
Gm45276	-1.71326	-2.69005	-6.28005	0.000968486	0.159084	-0.152654
Gm715	-1.71326	-2.69005	-6.28005	0.000968486	0.159084	-0.152654
Gm7783	-1.71326	-2.69005	-6.28005	0.000968486	0.159084	-0.152654
Gm15491	-1.71298	-2.69005	-6.37693	0.000896793	0.153989	-0.0878594
Gm15753	-1.71298	-2.69005	-6.37693	0.000896793	0.153989	-0.0878594
Gm4402	-1.71298	-2.69005	-6.37693	0.000896793	0.153989	-0.0878594
Gm45510	-1.71298	-2.69005	-6.37693	0.000896793	0.153989	-0.0878594
Gm47414	-1.71298	-2.69005	-6.37693	0.000896793	0.153989	-0.0878594
Gm8281	-1.71298	-2.69005	-6.37693	0.000896793	0.153989	-0.0878594
Gm8618	-1.71298	-2.69005	-6.37693	0.000896793	0.153989	-0.0878594
Svopl	-1.71298	-2.69005	-6.37693	0.000896793	0.153989	-0.0878594
Zfp125	-1.71298	-2.69005	-6.37693	0.000896793	0.153989	-0.0878594
Trim66	-1.71245	-2.16173	-2.72916	0.0392641	0.585254	-3.60223
Gm4779	-1.71077	-2.16173	-2.12128	0.0847311	0.585254	-4.3578
Gm5808	-1.71034	-2.16173	-2.65123	0.043221	0.585254	-3.69729
Rangrf	-1.71034	-2.16173	-2.65123	0.043221	0.585254	-3.69729
Insc	-1.7092	-0.569487	-4.47712	0.00581593	0.413916	-1.74319
4921534A09Rik	-1.70852	-2.66957	-2.09364	0.0878282	0.585254	-4.37403
Adam4	-1.70826	-2.18023	-3.82902	0.011178	0.546599	-2.36021
Wnt10b	-1.70717	-0.218139	-7.87252	0.000304207	0.0966467	0.927418
Krt7	-1.70586	-1.22594	-2.29607	0.0676262	0.585254	-4.13435
Palm3	-1.70311	-0.961217	-1.52026	0.186182	0.585254	-5.10134
Tcte2	-1.70088	-1.40168	-2.78539	0.0366558	0.585254	-3.52969
Tns4	-1.69943	-1.74675	-1.83379	0.123372	0.585254	-4.71836
Gm11221	-1.69381	-0.994435	-2.53976	0.0496557	0.585254	-3.83267
9130227L01Rik	-1.69321	0.0612332	-5.90306	0.00168057	0.223478	-0.562654
Duox1	-1.68361	0.278681	-2.99665	0.0284309	0.585254	-3.45706
Nppc	-1.68317	-1.42216	-2.70387	0.0405027	0.585254	-3.62602
Efcc1	-1.68241	-1.76841	-1.75247	0.137284	0.585254	-4.81503
Tpm3-rs2	-1.68197	-2.69005	-2.05094	0.0928483	0.585254	-4.4266
Rpl5-ps1	-1.68094	-0.853102	-1.69388	0.148272	0.585254	-4.90039
Prlr	-1.67853	-0.893839	-2.10873	0.086123	0.585254	-4.37806
Gm7967	-1.67836	-0.349615	-3.30843	0.0197875	0.585254	-2.9845
Gm46637	-1.67627	-0.314946	-4.45262	0.00595478	0.417354	-1.78193
0610025J13Rik	-1.67364	-2.16173	-2.4512	0.0555086	0.585254	-3.9443
D7Bwg0826e	-1.67286	-2.16173	-2.44949	0.0556291	0.585254	-3.94643
Csn1s2b	-1.66907	-2.72446	-2.14699	0.0819527	0.585254	-4.30496
Mir155hg	-1.6654	-1.69383	-1.99146	0.100343	0.585254	-4.50945
Col8a2	-1.66464	0.105744	-1.69676	0.147713	0.585254	-5.07777
6330408M09Rik	-1.66297	-1.7179	-1.57503	0.173304	0.585254	-5.01718
Zeb2os	-1.66292	-1.42967	-3.22183	0.0218497	0.585254	-3.01502
Mslnl	-1.65494	-1.91607	-2.07114	0.0904375	0.585254	-4.42077
Kcnt2	-1.6517	-1.42967	-3.04733	0.0267768	0.585254	-3.21593
Cnn1	-1.65101	2.09152	-5.53433	0.00226398	0.260559	-1.07572
Gbx2	-1.65087	-1.99065	-2.21461	0.0750932	0.585254	-4.22775
Gm42971	-1.64971	-1.9765	-2.61615	0.0451424	0.585254	-3.73119
Gm7572	-1.6464	-2.22216	-3.2708	0.0206556	0.585254	-2.95856
Selenot-ps	-1.6464	-2.22216	-3.2708	0.0206556	0.585254	-2.95856
2700038G22Rik	-1.64475	0.0254775	-4.00389	0.00931414	0.510837	-2.26508
8030456M14Rik	-1.63924	-2.18023	-2.8666	0.0332184	0.585254	-3.43384
Traf1	-1.63903	0.104898	-3.3417	0.019054	0.585254	-3.01385
Gm13091	-1.63791	-2.2363	-1.69777	0.147516	0.585254	-4.87066
Gm16172	-1.63438	-1.06042	-1.86361	0.118636	0.585254	-4.67274
Il27	-1.63432	-1.13949	-5.80867	0.00145349	0.203113	-0.494289
Gm37296	-1.63236	-1.67336	-3.54915	0.015115	0.585254	-2.65317
Gm29462	-1.63039	-2.2363	-1.67711	0.151576	0.585254	-4.89582
Gm15587	-1.63007	-1.95799	-2.02374	0.0962007	0.585254	-4.47287
Gm8565	-1.63007	-1.95799	-2.02374	0.0962007	0.585254	-4.47287
Il17rb	-1.62965	-1.9765	-2.48602	0.0531233	0.585254	-3.8915
4933430I17Rik	-1.62927	-2.22216	-3.09887	0.0252036	0.585254	-3.15497
Gm50087	-1.62852	-1.9765	-2.47924	0.0535789	0.585254	-3.8999
Gm6954	-1.62852	-1.9765	-2.47924	0.0535789	0.585254	-3.8999
Zic5	-1.62352	-1.44185	-2.83313	0.03459	0.585254	-3.4678
Gm6540	-1.62329	-0.402528	-1.6259	0.162119	0.585254	-5.06243
Gm2694	-1.61981	-1.61956	-1.54252	0.180839	0.585254	-5.05581
Gm12708	-1.61762	-1.293	-2.26135	0.0707081	0.585254	-4.16942
Rps27a-ps3	-1.61704	-1.18761	-2.04061	0.0941063	0.585254	-4.44977
Trim12a	-1.61427	0.230857	-1.47845	0.19663	0.585254	-5.37946
Gm50041	-1.61378	-1.69383	-3.37909	0.018266	0.585254	-2.83737
Rab3b	-1.61378	-1.69383	-3.37909	0.018266	0.585254	-2.83737
Ccdc116	-1.61177	-1.95799	-1.93615	0.107872	0.585254	-4.58253
Fgf4	-1.60727	-2.22216	-2.80794	0.0356635	0.585254	-3.49813
Gm7467	-1.60727	-2.22216	-2.80794	0.0356635	0.585254	-3.49813
Sowaha	-1.60727	-2.22216	-2.80794	0.0356635	0.585254	-3.49813
Gm5471	-1.60566	-2.22216	-2.79303	0.0363159	0.585254	-3.51604
Fam240b	-1.60429	-0.278932	-3.2275	0.0217077	0.585254	-3.08946
Snhg9	-1.60426	-1.99065	-2.03944	0.0942506	0.585254	-4.44743
Gm35595	-1.6024	-2.75048	-2.40792	0.058636	0.585254	-3.97905
Grem1	-1.6024	-2.75048	-2.40792	0.058636	0.585254	-3.97905
Rps15a-ps5	-1.60199	-0.507088	-5.55518	0.0020157	0.241957	-0.755553
Ppp1r14bl	-1.60174	2.29072	-7.36405	0.000586881	0.133067	0.349716
Map7d2	-1.60172	-1.70798	-2.44947	0.0556305	0.585254	-3.93426
Adra1a	-1.60072	-0.724515	-1.80815	0.127598	0.585254	-4.77772
Gm13612	-1.60048	-1.54499	-1.64833	0.157415	0.585254	-4.92798
A730091E23Rik	-1.59942	-2.75048	-2.50224	0.0520499	0.585254	-3.86231
Gm16181	-1.59942	-2.75048	-2.50224	0.0520499	0.585254	-3.86231
Gm47817	-1.59942	-2.75048	-2.50224	0.0520499	0.585254	-3.86231
Rpl31-ps11	-1.59922	-2.22216	-2.78523	0.0366628	0.585254	-3.52544
Gm42462	-1.59911	-2.75048	-2.42739	0.0572067	0.585254	-3.9549
Tmprss7	-1.59911	-2.75048	-2.42739	0.0572067	0.585254	-3.9549
Rpl27-ps1	-1.59786	-1.30685	-2.16025	0.0805575	0.585254	-4.29432
Gm9870	-1.59394	-0.920164	-8.62688	0.000188112	0.0708542	1.15971
Snord94	-1.58586	-2.22216	-2.65125	0.0432197	0.585254	-3.68792
Gm13408	-1.58405	-1.68632	-2.42226	0.0575797	0.585254	-3.97123
A930015P04Rik	-1.58379	-0.952512	-2.27216	0.0697329	0.585254	-4.16574
Dgkb	-1.58363	-0.682592	-7.34037	0.000437536	0.111071	0.553752
E030030I06Rik	-1.58302	-1.69383	-1.7081	0.145528	0.585254	-4.86069
Rpl21-ps8	-1.57898	-2.22216	-2.55768	0.0485549	0.585254	-3.80266
Tmem63c	-1.57898	-2.22216	-2.55768	0.0485549	0.585254	-3.80266
4930551O13Rik	-1.57709	-0.661258	-2.80682	0.0357119	0.585254	-3.53974
Gm9762	-1.57687	-0.304398	-1.60556	0.166504	0.585254	-5.11018
Cyp2ab1	-1.57643	-1.9765	-2.15757	0.0808379	0.585254	-4.30168
Gm45479	-1.57643	-1.9765	-2.15757	0.0808379	0.585254	-4.30168
Snord88c	-1.57643	-1.9765	-2.15757	0.0808379	0.585254	-4.30168
Cd9-ps	-1.57599	-2.76462	-1.97849	0.102058	0.585254	-4.51577
Cd79b	-1.57572	0.3588	-3.5462	0.0151642	0.585254	-2.82026
Bcl6b	-1.57432	3.0731	-4.48804	0.00575523	0.412078	-2.31588
Gm9899	-1.57191	-2.76462	-1.99204	0.100266	0.585254	-4.49885
Rps4l	-1.56882	1.45276	-2.98259	0.0289098	0.585254	-3.71835
Gm13071	-1.56779	-2.01842	-2.21616	0.074943	0.585254	-4.22117
Gm5206	-1.56779	-2.01842	-2.21616	0.074943	0.585254	-4.22117
Clic6	-1.56027	-1.72649	-1.70193	0.146712	0.585254	-4.86245
Aim2	-1.55997	-1.20808	-1.7872	0.131159	0.585254	-4.76281
Brca1	-1.55848	-2.22216	-2.44351	0.0560513	0.585254	-3.94386
Gm37623	-1.55848	-2.22216	-2.44351	0.0560513	0.585254	-3.94386
Gm36527	-1.55758	-2.22216	-2.42877	0.0571063	0.585254	-3.96216
Gm18913	-1.55504	-0.764683	-1.82057	0.125534	0.585254	-4.75707
Gm45222	-1.55451	-0.0648568	-6.04379	0.00133874	0.195024	-0.366873
5330439K02Rik	-1.55178	-1.72824	-2.26597	0.0702892	0.585254	-4.1599
2010007H06Rik	-1.55176	0.0357857	-1.29793	0.248413	0.585254	-5.55085
Wscd2	-1.55115	-1.44818	-1.98451	0.101258	0.585254	-4.51723
Gm6612	-1.55048	0.951543	-1.69476	0.148102	0.585254	-5.28317
Slc5a3	-1.54763	1.10637	-7.47491	0.000516671	0.125171	0.561839
Gm3756	-1.5471	-1.4901	-3.01568	0.027797	0.585254	-3.24658
Ilk	-1.54583	-0.387401	-2.77452	0.0371447	0.585254	-3.61882
Lmtk3	-1.54557	-2.0389	-2.16639	0.0799193	0.585254	-4.28006
Gm2272	-1.54422	-1.39973	-1.24283	0.266558	0.585254	-5.38956
Gm37800	-1.54118	-1.69383	-2.61299	0.0453201	0.585254	-3.7346
5730521K06Rik	-1.54066	-2.28455	-2.6733	0.042058	0.585254	-3.65172
Gm16425	-1.54066	-2.28455	-2.6733	0.042058	0.585254	-3.65172
Gm44829	-1.53925	-1.9765	-1.97875	0.102023	0.585254	-4.52592
H2af-ps2	-1.53835	0.494066	-1.20397	0.280064	0.585254	-5.75567
Prr5l	-1.53548	-1.30052	-2.1189	0.084993	0.585254	-4.34701
Gm14277	-1.53309	-1.76841	-1.6316	0.160911	0.585254	-4.94026
Gm24045	-1.53019	-2.22216	-2.25548	0.0712432	0.585254	-4.1785
Gm31834	-1.53019	-2.22216	-2.25548	0.0712432	0.585254	-4.1785
Stum	-1.52821	-0.247003	-2.32966	0.0647813	0.585254	-4.20505
Zgrf1	-1.52633	0.248348	-2.66746	0.0423622	0.585254	-3.86989
Gm11539	-1.52584	-0.682592	-1.53584	0.182428	0.585254	-5.1192
Dpm3	-1.52519	1.90132	-3.43276	0.0171979	0.585254	-3.2604
Aldoc	-1.52306	-1.30685	-1.82939	0.124087	0.585254	-4.70766
Fndc9	-1.52279	-0.682023	-1.99029	0.100496	0.585254	-4.55838
Disc1	-1.51915	-1.99065	-1.71155	0.144869	0.585254	-4.8544
AA414768	-1.51882	-1.4901	-2.67107	0.0421739	0.585254	-3.65774
Ddi1	-1.51737	-2.01842	-1.95623	0.105073	0.585254	-4.5466
Gm36298	-1.51457	-2.01842	-1.94458	0.106688	0.585254	-4.56114
Epha7	-1.5118	-1.02884	-1.80755	0.127699	0.585254	-4.74089
Gm10420	-1.51133	-1.4901	-2.65971	0.0427698	0.585254	-3.67156
Fstl3	-1.5094	-0.796263	-1.99023	0.100504	0.585254	-4.53992
Gm37949	-1.50887	-0.560951	-3.19572	0.0225181	0.585254	-3.09113
Med12l	-1.50886	-1.75426	-1.74561	0.138527	0.585254	-4.80417
Gm14966	-1.50797	-1.48259	-2.13419	0.0833239	0.585254	-4.32461
Rnu12	-1.50715	-0.697621	-2.26408	0.0704603	0.585254	-4.21113
Serf1	-1.50692	-1.51058	-2.65651	0.0429396	0.585254	-3.67291
Gm5900	-1.5067	-1.24009	-1.45456	0.202846	0.585254	-5.15308
Gm38305	-1.50265	0.739436	-1.57344	0.173665	0.585254	-5.3839
Gm14567	-1.50143	-2.81288	-1.92174	0.109928	0.585254	-4.58953
Wfdc3	-1.49977	-1.2586	-2.46704	0.0544099	0.585254	-3.90792
Gm17022	-1.49971	-2.07331	-1.80537	0.128065	0.585254	-4.7239
Gm6855	-1.49953	-2.81288	-1.92932	0.108842	0.585254	-4.58009
Prr7	-1.49909	-0.702072	-1.80497	0.128132	0.585254	-4.78831
Gm12922	-1.49885	-1.75426	-3.39858	0.0178697	0.585254	-2.81013
Gm49066	-1.49885	-1.75426	-3.39858	0.0178697	0.585254	-2.81013
B130034C11Rik	-1.49853	-1.52276	-2.6387	0.0438968	0.585254	-3.69308
Lrrn2	-1.49806	0.790878	-2.39106	0.0599055	0.585254	-4.33873
6330537M06Rik	-1.49736	-1.32078	-1.97833	0.102079	0.585254	-4.52032
Gm12070	-1.49736	-1.19817	-1.66441	0.154126	0.585254	-4.90995
Cabp4	-1.49733	-1.04299	-1.74449	0.138732	0.585254	-4.81676
Pyroxd2	-1.49691	0.730834	-6.61254	0.000933176	0.158181	-0.0130298
Gm20684	-1.4966	-2.28455	-1.5409	0.181223	0.585254	-5.0497
Gm8539	-1.49456	-1.90974	-1.74079	0.139409	0.585254	-4.80386
Ccdc112	-1.49408	-1.33718	-1.79324	0.130123	0.585254	-4.74794
Elfn1	-1.49304	-1.4901	-2.48718	0.0530456	0.585254	-3.8833
Gm15429	-1.49259	-0.455127	-1.46865	0.199158	0.585254	-5.24643
Gm12844	-1.49199	0.497446	-5.76108	0.00188164	0.231093	-0.689461
Gm7464	-1.49125	-1.23258	-1.90534	0.112317	0.585254	-4.60855
Gjb5	-1.49067	-2.0389	-1.89406	0.11399	0.585254	-4.62038
Plekhs1	-1.48906	-0.744207	-1.50615	0.189648	0.585254	-5.14647
Zfp811	-1.48697	-0.333451	-6.0993	0.00113554	0.177721	-0.238165
Gm14321	-1.4846	-1.25001	-1.74354	0.138905	0.585254	-4.80602
Pabpc1l	-1.48434	-1.4901	-2.4098	0.0584968	0.585254	-3.97919
Gm5802	-1.48378	-0.355285	-1.37228	0.225712	0.585254	-5.37721
Tmed10-ps	-1.48329	-0.575099	-1.33596	0.23655	0.585254	-5.37389
2610016A17Rik	-1.48059	-2.0389	-1.88503	0.115348	0.585254	-4.6316
Gm10095	-1.48059	-2.0389	-1.88503	0.115348	0.585254	-4.6316
4930544F09Rik	-1.48037	-2.81288	-2.0184	0.0968733	0.585254	-4.46883
1700008B11Rik	-1.47847	-2.81288	-8.98354	0.000151786	0.0607472	1.27471
1810020O05Rik	-1.47847	-2.81288	-8.98354	0.000151786	0.0607472	1.27471
4833412C15Rik	-1.47847	-2.81288	-8.98354	0.000151786	0.0607472	1.27471
4930426D05Rik	-1.47847	-2.81288	-8.98354	0.000151786	0.0607472	1.27471
4930505A04Rik	-1.47847	-2.81288	-8.98354	0.000151786	0.0607472	1.27471
5033406O09Rik	-1.47847	-2.81288	-8.98354	0.000151786	0.0607472	1.27471
Cpne9	-1.47847	-2.81288	-8.98354	0.000151786	0.0607472	1.27471
Creg2	-1.47847	-2.81288	-8.98354	0.000151786	0.0607472	1.27471
Dnase2b	-1.47847	-2.81288	-8.98354	0.000151786	0.0607472	1.27471
Efhb	-1.47847	-2.81288	-8.98354	0.000151786	0.0607472	1.27471
Eif1-ps3	-1.47847	-2.81288	-8.98354	0.000151786	0.0607472	1.27471
Gm12705	-1.47847	-2.81288	-8.98354	0.000151786	0.0607472	1.27471
Gm14126	-1.47847	-2.81288	-8.98354	0.000151786	0.0607472	1.27471
Gm15672	-1.47847	-2.81288	-8.98354	0.000151786	0.0607472	1.27471
Gm16288	-1.47847	-2.81288	-8.98354	0.000151786	0.0607472	1.27471
Gm17709	-1.47847	-2.81288	-8.98354	0.000151786	0.0607472	1.27471
Gm20757	-1.47847	-2.81288	-8.98354	0.000151786	0.0607472	1.27471
Gm21178	-1.47847	-2.81288	-8.98354	0.000151786	0.0607472	1.27471
Gm3252	-1.47847	-2.81288	-8.98354	0.000151786	0.0607472	1.27471
Gm36328	-1.47847	-2.81288	-8.98354	0.000151786	0.0607472	1.27471
Gm3928	-1.47847	-2.81288	-8.98354	0.000151786	0.0607472	1.27471
Gm41556	-1.47847	-2.81288	-8.98354	0.000151786	0.0607472	1.27471
Gm43167	-1.47847	-2.81288	-8.98354	0.000151786	0.0607472	1.27471
Gm43534	-1.47847	-2.81288	-8.98354	0.000151786	0.0607472	1.27471
Gm47073	-1.47847	-2.81288	-8.98354	0.000151786	0.0607472	1.27471
Gm47121	-1.47847	-2.81288	-8.98354	0.000151786	0.0607472	1.27471
Gm4796	-1.47847	-2.81288	-8.98354	0.000151786	0.0607472	1.27471
Gm48639	-1.47847	-2.81288	-8.98354	0.000151786	0.0607472	1.27471
Gm50097	-1.47847	-2.81288	-8.98354	0.000151786	0.0607472	1.27471
Gm5322	-1.47847	-2.81288	-8.98354	0.000151786	0.0607472	1.27471
Gm7862	-1.47847	-2.81288	-8.98354	0.000151786	0.0607472	1.27471
Gm7932	-1.47847	-2.81288	-8.98354	0.000151786	0.0607472	1.27471
Gm9022	-1.47847	-2.81288	-8.98354	0.000151786	0.0607472	1.27471
H3f3a-ps1	-1.47847	-2.81288	-8.98354	0.000151786	0.0607472	1.27471
Klhl32	-1.47847	-2.81288	-8.98354	0.000151786	0.0607472	1.27471
n-R5s115	-1.47847	-2.81288	-8.98354	0.000151786	0.0607472	1.27471
Piwil4	-1.47847	-2.81288	-8.98354	0.000151786	0.0607472	1.27471
Pou2f3	-1.47847	-2.81288	-8.98354	0.000151786	0.0607472	1.27471
Spink6	-1.47847	-2.81288	-8.98354	0.000151786	0.0607472	1.27471
Tmc5	-1.47847	-2.81288	-8.98354	0.000151786	0.0607472	1.27471
Zfp957	-1.47847	-2.81288	-8.98354	0.000151786	0.0607472	1.27471
Gm48146	-1.4774	-2.01842	-1.79254	0.130242	0.585254	-4.74981
Acmsd	-1.47658	-2.81288	-2.0339	0.0949342	0.585254	-4.44943
Gm11110	-1.47658	-2.81288	-2.0339	0.0949342	0.585254	-4.44943
Pcdhb12	-1.47658	-2.81288	-2.0339	0.0949342	0.585254	-4.44943
Tmem181c-ps	-1.47512	-0.961782	-2.40581	0.0587932	0.585254	-3.99749
9130204K15Rik	-1.47447	-2.0574	-2.28885	0.0682555	0.585254	-4.12391
Rps8-ps4	-1.47447	-2.0574	-2.28885	0.0682555	0.585254	-4.12391
Gm1673	-1.47317	-2.30306	-3.05517	0.0265306	0.585254	-3.19556
Hapln4	-1.47317	-2.30306	-3.05517	0.0265306	0.585254	-3.19556
Slc51a	-1.47317	-2.30306	-3.05517	0.0265306	0.585254	-3.19556
Gm18441	-1.4717	-2.30306	-3.03529	0.02716	0.585254	-3.21863
Gm45422	-1.4717	-2.30306	-3.03529	0.02716	0.585254	-3.21863
Cldn19	-1.4684	1.5003	-4.09051	0.00852403	0.489146	-2.41722
Gm47694	-1.46728	-1.4901	-2.28728	0.0683931	0.585254	-4.13186
Cym	-1.46682	-2.83138	-2.15985	0.0805988	0.585254	-4.2933
D930007P13Rik	-1.46682	-2.83138	-2.15985	0.0805988	0.585254	-4.2933
Gm27241	-1.46682	-2.83138	-2.15985	0.0805988	0.585254	-4.2933
Gm39465	-1.46682	-2.83138	-2.15985	0.0805988	0.585254	-4.2933
Gm44414	-1.46682	-2.83138	-2.15985	0.0805988	0.585254	-4.2933
Lao1	-1.46682	-2.83138	-2.15985	0.0805988	0.585254	-4.2933
Col17a1	-1.46645	-1.86958	-1.47411	0.197745	0.585254	-5.13067
Pex5l	-1.46402	-1.2586	-2.17947	0.0785788	0.585254	-4.26644
Gm45515	-1.46197	-1.5369	-1.90155	0.112876	0.585254	-4.60704
Faah	-1.46119	-1.75623	-2.18828	0.0776898	0.585254	-4.25279
Gm7335	-1.46099	-2.30306	-1.40466	0.216438	0.585254	-5.20459
2900009J06Rik	-1.45843	-0.422912	-1.33208	0.237736	0.585254	-5.41486
Gm47113	-1.45741	-2.81288	-2.19997	0.0765248	0.585254	-4.24137
Slc1a2	-1.45741	-2.81288	-2.19997	0.0765248	0.585254	-4.24137
Gm18116	-1.4556	-1.52276	-2.28843	0.0682917	0.585254	-4.1258
AV039307	-1.45552	-2.81288	-2.20863	0.0756748	0.585254	-4.23053
Gm48441	-1.45552	-2.81288	-2.20863	0.0756748	0.585254	-4.23053
Krtdap	-1.45552	-2.81288	-2.20863	0.0756748	0.585254	-4.23053
Rpl31-ps13	-1.45552	-2.81288	-2.20863	0.0756748	0.585254	-4.23053
Rpl31-ps17	-1.45552	-2.81288	-2.20863	0.0756748	0.585254	-4.23053
Gm9042	-1.45214	-1.34877	-2.10112	0.0869784	0.585254	-4.36278
Sv2c	-1.45098	-1.52276	-2.29721	0.0675274	0.585254	-4.11485
Gm12184	-1.44906	0.0259645	-3.83331	0.0111275	0.546472	-2.45298
Rpl10-ps5	-1.44649	-2.07331	-1.61829	0.163746	0.585254	-4.95176
Gm15653	-1.44458	-2.30306	-2.72475	0.0394771	0.585254	-3.58679
Gm23303	-1.44458	-2.30306	-2.72475	0.0394771	0.585254	-3.58679
Gm5551	-1.44458	-2.30306	-2.72475	0.0394771	0.585254	-3.58679
Gm8216	-1.44458	-2.30306	-2.72475	0.0394771	0.585254	-3.58679
Gssos1	-1.44458	-2.30306	-2.72475	0.0394771	0.585254	-3.58679
Zmiz1os1	-1.44458	-2.30306	-2.72475	0.0394771	0.585254	-3.58679
Rab26os	-1.44395	-1.00508	-1.61912	0.163568	0.585254	-4.9712
Gm45278	-1.44302	-1.2586	-2.01308	0.0975484	0.585254	-4.47485
Tmem200b	-1.44285	2.49012	-2.84469	0.0341095	0.585254	-4.1495
Gm37123	-1.44016	-1.77474	-2.77045	0.0373297	0.585254	-3.53268
Gm37447	-1.44016	-1.77474	-2.77045	0.0373297	0.585254	-3.53268
Gm5424	-1.44016	-1.77474	-2.77045	0.0373297	0.585254	-3.53268
Gm16118	-1.43962	-0.502925	-5.04707	0.0031377	0.311243	-1.17295
Gm44616	-1.43899	-0.843267	-2.81083	0.0355387	0.585254	-3.51247
Fancf	-1.43757	-0.180317	-1.47316	0.19799	0.585254	-5.2978
Gm2950	-1.43755	-1.07709	-1.76369	0.135275	0.585254	-4.78873
Gm12115	-1.43747	-0.34982	-1.84168	0.1221	0.585254	-4.81056
Bmp5	-1.43594	-0.333451	-4.20105	0.00762454	0.471477	-2.02879
5430416N02Rik	-1.43578	-1.52276	-2.14334	0.082341	0.585254	-4.30723
Vat1l	-1.43567	-0.607447	-3.92559	0.010101	0.525409	-2.28571
Tmem255a	-1.43474	-1.11726	-2.11022	0.0859566	0.585254	-4.35497
Cyp46a1	-1.43457	-1.5369	-1.79513	0.1298	0.585254	-4.73873
Gm28874	-1.43454	-1.10311	-1.71351	0.144496	0.585254	-4.84983
Dsc2	-1.43436	-0.13169	-2.40199	0.0590794	0.585254	-4.13704
Gm17173	-1.43243	-2.30306	-2.56178	0.0483063	0.585254	-3.78515
K230015D01Rik	-1.43214	-1.52908	-1.89349	0.114075	0.585254	-4.61828
Srrm4	-1.43177	0.615313	-4.53546	0.00550004	0.40361	-1.80102
Gm13676	-1.43137	-2.83138	-2.42433	0.0574285	0.585254	-3.96295
Gm44152	-1.43137	-2.83138	-2.42433	0.0574285	0.585254	-3.96295
Rpl30-ps11	-1.43137	-2.83138	-2.42433	0.0574285	0.585254	-3.96295
Kcnj3	-1.43105	0.0352426	-5.71554	0.00175371	0.226082	-0.625056
A830009L08Rik	-1.43096	-2.30306	-2.54864	0.0491071	0.585254	-3.80129
Gm8557	-1.43096	-2.30306	-2.54864	0.0491071	0.585254	-3.80129
Nlrp10	-1.42812	-2.01842	-1.62922	0.161413	0.585254	-4.94906
A930007A09Rik	-1.42743	-2.83138	-2.44295	0.0560907	0.585254	-3.93984
Dnah14	-1.42743	-2.83138	-2.44295	0.0560907	0.585254	-3.93984
Gm12040	-1.42743	-2.83138	-2.44295	0.0560907	0.585254	-3.93984
Gm14846	-1.42743	-2.83138	-2.44295	0.0560907	0.585254	-3.93984
Gm26510	-1.42743	-2.83138	-2.44295	0.0560907	0.585254	-3.93984
Gm37940	-1.42743	-2.83138	-2.44295	0.0560907	0.585254	-3.93984
Gm48632	-1.42743	-2.83138	-2.44295	0.0560907	0.585254	-3.93984
Gm9132	-1.42743	-2.83138	-2.44295	0.0560907	0.585254	-3.93984
Hoxb3os	-1.42743	-2.83138	-2.44295	0.0560907	0.585254	-3.93984
Mir3058	-1.42743	-2.83138	-2.44295	0.0560907	0.585254	-3.93984
Mrpl53	-1.42743	-2.83138	-2.44295	0.0560907	0.585254	-3.93984
Gm5867	-1.42666	-1.27886	-2.02256	0.0963481	0.585254	-4.46024
Gm25541	-1.42544	-2.0389	-1.6722	0.152557	0.585254	-4.89322
Gm16380	-1.42434	-1.27886	-2.01073	0.0978475	0.585254	-4.47504
Gm17021	-1.42125	-2.0574	-1.96509	0.103863	0.585254	-4.52863
Rtl10	-1.42108	-1.26851	-1.57667	0.172932	0.585254	-5.00984
Prss53	-1.41529	-1.55053	-2.69094	0.0411527	0.585254	-3.62616
Stmn3	-1.41527	-1.51058	-2.00795	0.0982042	0.585254	-4.47848
Gm28529	-1.41464	-1.00858	-6.80612	0.000644792	0.139065	0.194603
Gm17116	-1.41436	-1.70601	-1.5128	0.188006	0.585254	-5.07554
Gm14122	-1.41421	-2.09933	-2.05596	0.0922424	0.585254	-4.40796
Gm29128	-1.41421	-2.09933	-2.05596	0.0922424	0.585254	-4.40796
Gm16168	-1.41412	-1.24009	-1.7629	0.135415	0.585254	-4.78368
Plek2	-1.41344	-1.90974	-1.51308	0.187939	0.585254	-5.07748
Npas1	-1.41261	-2.09933	-2.04713	0.0933099	0.585254	-4.41898
Adgrf2	-1.40922	-2.34498	-2.6873	0.0413377	0.585254	-3.62623
Gm7434	-1.40922	-2.34498	-2.6873	0.0413377	0.585254	-3.62623
Naaladl1	-1.40922	-2.34498	-2.6873	0.0413377	0.585254	-3.62623
Rps2-ps4	-1.40922	-2.34498	-2.6873	0.0413377	0.585254	-3.62623
Anapc15-ps	-1.40888	-1.81666	-1.50466	0.190016	0.585254	-5.08244
Noxred1	-1.4043	0.740137	-5.01275	0.00354325	0.327509	-1.35885
Fam221a	-1.40414	-2.30306	-2.31393	0.0660974	0.585254	-4.09183
Gm26703	-1.40414	-2.30306	-2.31393	0.0660974	0.585254	-4.09183
Ccdc152	-1.40267	-2.30306	-2.30343	0.0669917	0.585254	-4.10492
Gm25360	-1.40267	-2.30306	-2.30343	0.0669917	0.585254	-4.10492
Prss23os	-1.40267	-2.30306	-2.30343	0.0669917	0.585254	-4.10492
Gm16251	-1.40151	-1.54499	-1.69032	0.148967	0.585254	-4.86566
Fv1	-1.39958	-0.7566	-1.67149	0.152699	0.585254	-4.94569
Rps13-ps4	-1.39699	-1.81666	-2.46989	0.0542145	0.585254	-3.8933
Rps10-ps1	-1.39577	2.15397	-2.25671	0.0711307	0.585254	-4.84892
4930451E10Rik	-1.39548	-2.09933	-1.97247	0.102865	0.585254	-4.51211
Rps26-ps1	-1.39342	-1.20176	-1.56811	0.17488	0.585254	-5.01398
Gm13196	-1.39281	-2.09933	-1.95992	0.104567	0.585254	-4.52773
B230216N24Rik	-1.39253	-2.8733	-1.97148	0.102998	0.585254	-4.53398
Gm13370	-1.39253	-2.8733	-1.97148	0.102998	0.585254	-4.53398
Gm28050	-1.39253	-2.8733	-1.97148	0.102998	0.585254	-4.53398
Gm47508	-1.39253	-2.8733	-1.97148	0.102998	0.585254	-4.53398
Gm5268	-1.39253	-2.8733	-1.97148	0.102998	0.585254	-4.53398
Gm17112	-1.39249	-0.903911	-1.63617	0.159948	0.585254	-4.96293
Gm4540	-1.39215	-1.20176	-1.56335	0.175975	0.585254	-5.01965
H3f3aos	-1.39195	-1.13752	-1.92793	0.10904	0.585254	-4.58033
D330050I16Rik	-1.3919	-1.57101	-2.53997	0.0496431	0.585254	-3.80766
Gm13082	-1.3919	-1.57101	-2.53997	0.0496431	0.585254	-3.80766
A930002C04Rik	-1.39043	-2.8733	-1.97882	0.102014	0.585254	-4.52479
A930030B08Rik	-1.39043	-2.8733	-1.97882	0.102014	0.585254	-4.52479
D730044K07Rik	-1.39043	-2.8733	-1.97882	0.102014	0.585254	-4.52479
Fgf17	-1.39043	-2.8733	-1.97882	0.102014	0.585254	-4.52479
Fgf22	-1.39043	-2.8733	-1.97882	0.102014	0.585254	-4.52479
Rimkla	-1.39043	-2.8733	-1.97882	0.102014	0.585254	-4.52479
Tmem200a	-1.39043	-2.8733	-1.97882	0.102014	0.585254	-4.52479
Vmn1r4	-1.39043	-2.8733	-1.97882	0.102014	0.585254	-4.52479
Gm5292	-1.38926	-1.95799	-1.67036	0.152925	0.585254	-4.88087
Gm5686	-1.38926	-1.95799	-1.67036	0.152925	0.585254	-4.88087
Gm6402	-1.38814	-1.59507	-1.0417	0.343128	0.585254	-5.58077
Gm6743	-1.38758	-1.95799	-1.6643	0.154148	0.585254	-4.8882
Mss51	-1.38682	0.769121	-2.23383	0.0732556	0.585254	-4.54427
Tnfsf13b	-1.38636	-0.802591	-3.51788	0.0156452	0.585254	-2.70242
Tuft1	-1.38291	-0.9846	-1.56078	0.176569	0.585254	-5.04266
Zfp652os	-1.38258	0.222395	-3.5419	0.0152362	0.585254	-2.80762
Gm12992	-1.38189	-1.81666	-2.36572	0.0618684	0.585254	-4.02223
Rps15a-ps4	-1.38189	-1.81666	-2.36572	0.0618684	0.585254	-4.02223
Gm9063	-1.37876	-2.13374	-1.26038	0.260653	0.585254	-5.35125
Nap1l3	-1.37811	-1.81666	-2.33581	0.0642741	0.585254	-4.05939
Cnih2	-1.37763	-0.387612	-6.44723	0.000848606	0.153989	0.0228214
Fam174b	-1.37375	0.339782	-3.9097	0.0102698	0.52798	-2.41521
Gm5221	-1.37099	-1.30685	-2.19008	0.077509	0.585254	-4.24284
Gm9316	-1.36864	-2.37764	-1.54938	0.179223	0.585254	-5.0221
Gm8172	-1.36848	-2.34498	-2.29132	0.0680397	0.585254	-4.11329
Slc10a1	-1.36848	-2.34498	-2.29132	0.0680397	0.585254	-4.11329
Gm16892	-1.36715	-2.37764	-1.53927	0.181611	0.585254	-5.03405
Gm37584	-1.36667	-1.03517	-1.639	0.159356	0.585254	-4.94319
Gm5693	-1.36664	-1.17018	-1.84434	0.121675	0.585254	-4.6797
Fam83f	-1.36593	-2.34498	-2.33785	0.0641066	0.585254	-4.0554
Foxf2	-1.36593	-2.34498	-2.33785	0.0641066	0.585254	-4.0554
Gm11847	-1.36593	-2.34498	-2.33785	0.0641066	0.585254	-4.0554
Gm4525	-1.36593	-2.34498	-2.33785	0.0641066	0.585254	-4.0554
Gm45734	-1.36593	-2.34498	-2.33785	0.0641066	0.585254	-4.0554
Lrrc4b	-1.36593	-2.34498	-2.33785	0.0641066	0.585254	-4.0554
Gm5617	-1.36572	1.84166	-2.78825	0.0365281	0.585254	-4.06885
Chst10	-1.36534	-2.34498	-1.45629	0.20239	0.585254	-5.137
Gm11189	-1.36534	-2.34498	-1.45629	0.20239	0.585254	-5.137
Gbgt1	-1.36527	-1.40168	-1.81896	0.125799	0.585254	-4.70661
Gm20518	-1.36445	-2.09933	-1.15026	0.299723	0.585254	-5.47473
Kcnd2	-1.36351	-2.34498	-2.32118	0.0654873	0.585254	-4.07613
Hcrtr1	-1.36309	-1.58516	-1.85649	0.119749	0.585254	-4.65524
Ntng1	-1.36212	-1.28834	-1.94914	0.106053	0.585254	-4.54632
Gstm6	-1.361	-2.09933	-1.78194	0.132069	0.585254	-4.74801
Gm11592	-1.35886	-2.8733	-2.07152	0.0903926	0.585254	-4.40866
Gm12947	-1.35886	-2.8733	-2.07152	0.0903926	0.585254	-4.40866
Gm27026	-1.35886	-2.8733	-2.07152	0.0903926	0.585254	-4.40866
Gm44036	-1.35886	-2.8733	-2.07152	0.0903926	0.585254	-4.40866
Selenok-ps1	-1.35769	-1.58516	-1.8319	0.123679	0.585254	-4.68562
Ccr10	-1.35539	-1.95799	-1.57468	0.173383	0.585254	-4.99568
Sox7	-1.35441	3.98604	-5.08783	0.00331531	0.317504	-1.88796
4930474M22Rik	-1.35404	-2.8733	-2.08786	0.0884912	0.585254	-4.38816
Ercc6l	-1.35404	-2.8733	-2.08786	0.0884912	0.585254	-4.38816
Gm266	-1.35404	-2.8733	-2.08786	0.0884912	0.585254	-4.38816
Gm26911	-1.35404	-2.8733	-2.08786	0.0884912	0.585254	-4.38816
Gm8492	-1.35404	-2.8733	-2.08786	0.0884912	0.585254	-4.38816
Gnat1	-1.35404	-2.8733	-2.08786	0.0884912	0.585254	-4.38816
Gm11927	-1.35327	-1.57101	-2.20268	0.0762576	0.585254	-4.22595
Rps2-ps13	-1.35062	-2.34498	-1.40695	0.215797	0.585254	-5.19372
Gm11783	-1.35004	-1.30685	-1.9302	0.108717	0.585254	-4.57165
Gm50307	-1.34927	-0.625603	-2.66388	0.04255	0.585254	-3.7237
Fgf16	-1.34659	-1.42967	-2.07478	0.0900102	0.585254	-4.38432
Cplx1	-1.34657	-0.797336	-7.14738	0.000501928	0.12272	0.427603
Nrarp	-1.34571	0.652112	-5.60224	0.00212373	0.249284	-0.826697
Hoxa1	-1.34569	-1.84932	-2.25851	0.0709666	0.585254	-4.15067
Tmem221	-1.34453	-1.83517	-3.09766	0.0252391	0.585254	-3.14067
Gm38317	-1.34392	-0.563203	-1.26733	0.258346	0.585254	-5.45707
Gsto2	-1.3435	-1.27675	-1.4419	0.206217	0.585254	-5.16217
Prrx2	-1.33934	-0.00668053	-3.8233	0.0112457	0.547892	-2.46083
Gm49123	-1.33865	-1.57101	-2.11145	0.0858192	0.585254	-4.33995
Cntnap4	-1.33653	-1.57101	-2.09805	0.0873271	0.585254	-4.35671
Gm21542	-1.33603	-1.44185	-2.0451	0.0935574	0.585254	-4.41961
Negr1	-1.33597	-2.11348	-1.5553	0.177839	0.585254	-5.0193
Fkbp1a-ps1	-1.33493	-0.809565	-1.27662	0.255294	0.585254	-5.39914
Gm45512	-1.33414	-1.17018	-1.5918	0.169535	0.585254	-4.9876
Gm26642	-1.33338	-0.374355	-2.11251	0.085701	0.585254	-4.46329
Avpr2	-1.33079	-2.8733	-2.25063	0.0716889	0.585254	-4.18399
Gm17034	-1.33079	-2.8733	-2.25063	0.0716889	0.585254	-4.18399
Gm45756	-1.33079	-2.8733	-2.25063	0.0716889	0.585254	-4.18399
Gm6218	-1.33079	-2.8733	-2.25063	0.0716889	0.585254	-4.18399
Rpl31-ps16	-1.33079	-2.8733	-2.25063	0.0716889	0.585254	-4.18399
Rps11-ps2	-1.33004	-0.974981	-1.30786	0.245264	0.585254	-5.33568
4931429L15Rik	-1.32807	-2.8733	-2.26069	0.0707677	0.585254	-4.17139
Clec2e	-1.32807	-2.8733	-2.26069	0.0707677	0.585254	-4.17139
Gm14013	-1.32807	-2.8733	-2.26069	0.0707677	0.585254	-4.17139
Gm21631	-1.32807	-2.8733	-2.26069	0.0707677	0.585254	-4.17139
Gm27184	-1.32807	-2.8733	-2.26069	0.0707677	0.585254	-4.17139
Gm29483	-1.32807	-2.8733	-2.26069	0.0707677	0.585254	-4.17139
Gm46209	-1.32807	-2.8733	-2.26069	0.0707677	0.585254	-4.17139
Gm8309	-1.32807	-2.8733	-2.26069	0.0707677	0.585254	-4.17139
Prg2	-1.32807	-2.8733	-2.26069	0.0707677	0.585254	-4.17139
Rnf180	-1.32807	-2.8733	-2.26069	0.0707677	0.585254	-4.17139
Rasd1	-1.32799	2.05064	-2.11194	0.0857651	0.585254	-5.02374
Gm43953	-1.32664	-2.29673	-1.19626	0.282814	0.585254	-5.43546
Col6a4	-1.32519	-2.34498	-2.03737	0.0945054	0.585254	-4.43027
Gm17936	-1.32513	-0.394096	-1.95202	0.105654	0.585254	-4.66371
Wnt9b	-1.32313	-1.81666	-1.27462	0.255948	0.585254	-5.34338
A130006I12Rik	-1.32298	-1.83517	-2.80151	0.0359431	0.585254	-3.4878
Gm27219	-1.32298	-1.83517	-2.80151	0.0359431	0.585254	-3.4878
Gm17096	-1.32277	-2.34498	-2.02482	0.096065	0.585254	-4.44593
Gm20045	-1.3222	0.684154	-2.61642	0.0451274	0.585254	-4.0295
Smpd3	-1.32174	-0.797336	-1.56172	0.176352	0.585254	-5.07231
Camsap3	-1.31926	-1.57101	-1.50932	0.188863	0.585254	-5.07772
Gm37333	-1.31894	-1.07534	-2.73986	0.0387523	0.585254	-3.57493
6030442K20Rik	-1.31816	-1.9765	-1.70806	0.145536	0.585254	-4.83181
Cpsf4l	-1.31537	-1.84932	-1.13695	0.304778	0.585254	-5.48292
Gm49864	-1.31386	-1.93752	-1.39397	0.219461	0.585254	-5.21003
Tmem37	-1.31283	3.96973	-17.4326	4.10097e-06	0.0542598	5.28211
Cdc20	-1.31281	-0.756095	-1.35577	0.23058	0.585254	-5.32023
Tmem158	-1.31201	0.422052	-3.26641	0.0207596	0.585254	-3.16616
B230311B06Rik	-1.312	0.21513	-1.04446	0.341963	0.585254	-5.86658
Gm28096	-1.31129	-0.629678	-1.86007	0.119188	0.585254	-4.73854
Hapln3	-1.31076	1.96844	-3.71132	0.0126715	0.57271	-2.95463
Gm8010	-1.30789	-0.937595	-1.36541	0.227725	0.585254	-5.27639
Rims1	-1.3048	-1.07534	-2.79822	0.0360873	0.585254	-3.50466
Gm14508	-1.30348	-1.07709	-1.54054	0.181309	0.585254	-5.05518
Gm26202	-1.3034	-1.42967	-1.79421	0.129957	0.585254	-4.73279
Gm9484	-1.30337	-0.829335	-4.43933	0.00544499	0.400943	-1.69782
Slc17a9	-1.30081	-1.57101	-1.89485	0.113872	0.585254	-4.60999
Sh2d5	-1.30033	-0.414356	-8.60157	0.000191055	0.0713844	1.27728
Ang	-1.29962	-0.569837	-4.22686	0.00718139	0.45675	-1.96289
Hapln2	-1.29908	-1.84932	-1.99939	0.0993075	0.585254	-4.47388
Gm4900	-1.2986	-1.23258	-1.576	0.173083	0.585254	-5.00006
H2-M5	-1.29691	-2.34498	-1.87243	0.117271	0.585254	-4.63545
Trp73	-1.29691	-2.34498	-1.87243	0.117271	0.585254	-4.63545
Gm43039	-1.29477	-1.84932	-1.97588	0.102407	0.585254	-4.50316
Gm42528	-1.29464	-1.60542	-1.62151	0.163056	0.585254	-4.93867
Gm43460	-1.29448	-2.34498	-1.86177	0.118922	0.585254	-4.64863
D230022J07Rik	-1.29371	-1.83517	-1.36879	0.226733	0.585254	-5.23537
Alpk1	-1.29345	0.446853	-2.48817	0.0529796	0.585254	-4.14501
Gm30280	-1.29338	-1.87709	-1.41485	0.213597	0.585254	-5.17532
Gsap	-1.293	0.953026	-3.38734	0.018097	0.585254	-3.12177
S100a7a	-1.29155	-1.42967	-1.7718	0.133841	0.585254	-4.76031
Gm12345	-1.29128	-2.1739	-1.21976	0.274505	0.585254	-5.38697
Espnl	-1.29048	-1.46408	-1.54432	0.180414	0.585254	-5.02923
Srarp	-1.28785	-0.0608409	-3.81134	0.011389	0.55183	-2.46875
Snhg8	-1.28769	2.6909	-4.05683	0.00882178	0.49529	-2.72035
Gm12508	-1.28465	-2.40541	-1.53099	0.183589	0.585254	-5.04217
Gm8858	-1.28465	-2.40541	-1.53099	0.183589	0.585254	-5.04217
Chad	-1.28433	1.54103	-2.47802	0.0536613	0.585254	-4.40694
Gm44419	-1.28387	-1.07534	-1.36097	0.229038	0.585254	-5.26334
B230206L02Rik	-1.28324	1.38618	-1.95688	0.104984	0.585254	-5.06166
Shroom3	-1.28261	1.29588	-4.753	0.00448447	0.368881	-1.69217
Angpt2	-1.28259	2.24771	-3.93818	0.00996948	0.523473	-2.75494
4930555A03Rik	-1.2823	-1.21034	-1.77742	0.132855	0.585254	-4.75662
Arhgef19	-1.28008	0.207258	-2.05171	0.0927552	0.585254	-4.66252
Ppp1r14a	-1.27816	1.4804	-3.98775	0.00947042	0.515875	-2.53343
2810032G03Rik	-1.27417	-1.42967	-1.30641	0.245722	0.585254	-5.30754
Gm13717	-1.27216	-1.83517	-2.29494	0.0677243	0.585254	-4.10744
Gm7276	-1.27153	0.52022	-2.7796	0.0369152	0.585254	-3.78895
Kif19b	-1.27116	-1.89757	-1.3811	0.22315	0.585254	-5.20989
Ankrd13d	-1.26481	-0.625908	-1.43406	0.208331	0.585254	-5.25793
Mzb1	-1.26236	1.1782	-3.9023	0.0103496	0.529115	-2.57061
Manf	-1.26156	4.37318	-7.2858	0.00061806	0.136632	-0.0498405
Gm4246	-1.26076	-1.64558	-1.81655	0.126197	0.585254	-4.69476
Draxin	-1.25813	-0.823007	-2.36349	0.062044	0.585254	-4.07062
Gm10146	-1.25802	-1.34877	-1.85312	0.12028	0.585254	-4.65678
Frzb	-1.2579	2.03379	-2.92359	0.0310186	0.585254	-3.9469
Rpl9-ps7	-1.25784	-0.994435	-1.37516	0.224872	0.585254	-5.2573
Srp54a	-1.25686	0.055324	-3.73662	0.0123324	0.567481	-2.56685
Mtus2	-1.25395	-0.690412	-2.60236	0.045923	0.585254	-3.79141
Atp5c1-ps	-1.25385	-0.101733	-1.66981	0.153036	0.585254	-5.08334
Sytl1	-1.25111	-1.38775	-1.96557	0.103797	0.585254	-4.51598
Prr11	-1.2504	-1.60542	-1.48923	0.193883	0.585254	-5.09528
Gm14794	-1.25023	-1.10311	-1.22714	0.271942	0.585254	-5.4064
Rps12-ps5	-1.24771	-2.42589	-1.48073	0.196045	0.585254	-5.10003
Ly96	-1.2464	-0.863019	-3.05093	0.0266634	0.585254	-3.22698
Adamtsl2	-1.24406	2.44546	-3.58019	0.0146087	0.585254	-3.22366
1700102H20Rik	-1.24391	-2.40541	-1.40192	0.217211	0.585254	-5.19174
Ucn	-1.24313	-0.599932	-4.83116	0.00348961	0.324815	-1.29401
Chsy3	-1.24269	-1.63144	-2.18901	0.0776159	0.585254	-4.23414
Cyp2s1	-1.24269	-1.63144	-2.18901	0.0776159	0.585254	-4.23414
Mirlet7c-1	-1.2404	-1.89757	-2.26623	0.0702657	0.585254	-4.13378
Dcst2	-1.23937	-2.18023	-1.82469	0.124856	0.585254	-4.68107
Tnfrsf25	-1.2393	2.07515	-2.37792	0.0609149	0.585254	-4.67442
Ripk3	-1.23917	1.41875	-6.55355	0.000987284	0.161426	-0.117239
Eif3j2	-1.23791	1.85175	-5.43441	0.00246074	0.271976	-1.14204
Gm36899	-1.2379	-2.18023	-1.81716	0.126097	0.585254	-4.69032
AI463170	-1.23653	-2.95421	-2.01159	0.0977386	0.585254	-4.49529
Bcan	-1.23653	-2.95421	-2.01159	0.0977386	0.585254	-4.49529
G630030J09Rik	-1.23653	-2.95421	-2.01159	0.0977386	0.585254	-4.49529
Gm11843	-1.23653	-2.95421	-2.01159	0.0977386	0.585254	-4.49529
Gm11977	-1.23653	-2.95421	-2.01159	0.0977386	0.585254	-4.49529
Gm14320	-1.23653	-2.95421	-2.01159	0.0977386	0.585254	-4.49529
Gm15730	-1.23653	-2.95421	-2.01159	0.0977386	0.585254	-4.49529
Gm28791	-1.23653	-2.95421	-2.01159	0.0977386	0.585254	-4.49529
Gm30873	-1.23653	-2.95421	-2.01159	0.0977386	0.585254	-4.49529
Gm37671	-1.23653	-2.95421	-2.01159	0.0977386	0.585254	-4.49529
Gm45873	-1.23653	-2.95421	-2.01159	0.0977386	0.585254	-4.49529
Gm50009	-1.23653	-2.95421	-2.01159	0.0977386	0.585254	-4.49529
Gm50023	-1.23653	-2.95421	-2.01159	0.0977386	0.585254	-4.49529
Gm5741	-1.23653	-2.95421	-2.01159	0.0977386	0.585254	-4.49529
Gm5855	-1.23653	-2.95421	-2.01159	0.0977386	0.585254	-4.49529
Gm6611	-1.23653	-2.95421	-2.01159	0.0977386	0.585254	-4.49529
Gm8843	-1.23653	-2.95421	-2.01159	0.0977386	0.585254	-4.49529
Gm9391	-1.23653	-2.95421	-2.01159	0.0977386	0.585254	-4.49529
Gucy2d	-1.23653	-2.95421	-2.01159	0.0977386	0.585254	-4.49529
Lrrc8e	-1.23653	-2.95421	-2.01159	0.0977386	0.585254	-4.49529
Macc1	-1.23653	-2.95421	-2.01159	0.0977386	0.585254	-4.49529
Nodal	-1.23653	-2.95421	-2.01159	0.0977386	0.585254	-4.49529
Optc	-1.23653	-2.95421	-2.01159	0.0977386	0.585254	-4.49529
Ptpn5	-1.23653	-2.95421	-2.01159	0.0977386	0.585254	-4.49529
Gm14450	-1.23524	0.671493	-4.12165	0.00825886	0.486302	-2.2405
3110070M22Rik	-1.23498	-2.95421	-2.01778	0.096952	0.585254	-4.48752
4930412O13Rik	-1.23498	-2.95421	-2.01778	0.096952	0.585254	-4.48752
4930540M05Rik	-1.23498	-2.95421	-2.01778	0.096952	0.585254	-4.48752
Armc3	-1.23498	-2.95421	-2.01778	0.096952	0.585254	-4.48752
Btnl1	-1.23498	-2.95421	-2.01778	0.096952	0.585254	-4.48752
Gm11657	-1.23498	-2.95421	-2.01778	0.096952	0.585254	-4.48752
Gm11788	-1.23498	-2.95421	-2.01778	0.096952	0.585254	-4.48752
Gm14412	-1.23498	-2.95421	-2.01778	0.096952	0.585254	-4.48752
Gm15890	-1.23498	-2.95421	-2.01778	0.096952	0.585254	-4.48752
Gm20404	-1.23498	-2.95421	-2.01778	0.096952	0.585254	-4.48752
Gm31219	-1.23498	-2.95421	-2.01778	0.096952	0.585254	-4.48752
Gm37412	-1.23498	-2.95421	-2.01778	0.096952	0.585254	-4.48752
Gm43581	-1.23498	-2.95421	-2.01778	0.096952	0.585254	-4.48752
Gm43863	-1.23498	-2.95421	-2.01778	0.096952	0.585254	-4.48752
Gm44261	-1.23498	-2.95421	-2.01778	0.096952	0.585254	-4.48752
Gm48839	-1.23498	-2.95421	-2.01778	0.096952	0.585254	-4.48752
Gm8524	-1.23498	-2.95421	-2.01778	0.096952	0.585254	-4.48752
Ildr1	-1.23498	-2.95421	-2.01778	0.096952	0.585254	-4.48752
Pcdh9	-1.23498	-2.95421	-2.01778	0.096952	0.585254	-4.48752
Slc24a5	-1.23498	-2.95421	-2.01778	0.096952	0.585254	-4.48752
Tsga10ip	-1.23498	-2.95421	-2.01778	0.096952	0.585254	-4.48752
Shisa3	-1.23337	0.915913	-1.72853	0.141672	0.585254	-5.24212
Gm4034	-1.23284	0.676389	-1.69868	0.14734	0.585254	-5.22461
Sorcs1	-1.23219	-0.526542	-3.93712	0.00981747	0.519605	-2.27193
Gm12389	-1.23144	2.04894	-2.3709	0.0614616	0.585254	-4.67883
Tmppe	-1.23095	-1.60366	-1.65037	0.156993	0.585254	-4.90424
Lcat	-1.23068	1.47963	-4.52301	0.00556576	0.40544	-1.95965
Gm17538	-1.23061	-1.4901	-1.9383	0.10757	0.585254	-4.54541
BC048507	-1.23051	-2.42589	-2.57408	0.0475701	0.585254	-3.75755
Gm34432	-1.23051	-2.42589	-2.57408	0.0475701	0.585254	-3.75755
Gm48254	-1.23051	-2.42589	-2.57408	0.0475701	0.585254	-3.75755
Gm5735	-1.23051	-2.42589	-2.57408	0.0475701	0.585254	-3.75755
Gm5950	-1.23051	-2.42589	-2.57408	0.0475701	0.585254	-3.75755
Gm8737	-1.23051	-2.42589	-2.57408	0.0475701	0.585254	-3.75755
Gm9509	-1.23051	-2.42589	-2.57408	0.0475701	0.585254	-3.75755
Il7	-1.23051	-2.42589	-2.57408	0.0475701	0.585254	-3.75755
Uts2	-1.23051	-2.42589	-2.57408	0.0475701	0.585254	-3.75755
Gm48909	-1.22968	-0.865637	-1.26419	0.259386	0.585254	-5.40279
Tm6sf2	-1.22953	0.833339	-3.33765	0.0191416	0.585254	-3.16011
Stk10	-1.22611	3.14363	-7.75563	0.000456069	0.113602	0.487449
Fgfbp3	-1.22495	0.115544	-1.79413	0.12997	0.585254	-4.97657
Gm34455	-1.22481	3.80531	-4.87893	0.00399612	0.346435	-2.07014
Gm14207	-1.22443	-0.940424	-1.26949	0.257634	0.585254	-5.38491
Zmym1	-1.22372	-0.0839487	-1.00526	0.358835	0.585254	-5.84111
Gm45501	-1.22314	-2.39579	-1.10427	0.317501	0.585254	-5.513
Myef2	-1.22205	0.0797237	-3.19443	0.0225516	0.585254	-3.19507
Prkcg	-1.22105	3.06728	-5.36656	0.0026057	0.279796	-1.44187
Gpr4	-1.21895	3.24523	-2.35845	0.0624442	0.585254	-4.99146
4930426I24Rik	-1.21609	-2.42589	-2.33186	0.0645992	0.585254	-4.05587
Gm10060	-1.21609	-2.42589	-2.33186	0.0645992	0.585254	-4.05587
Gm13029	-1.21609	-2.42589	-2.33186	0.0645992	0.585254	-4.05587
Gm17082	-1.21609	-2.42589	-2.33186	0.0645992	0.585254	-4.05587
Gm42876	-1.21609	-2.42589	-2.33186	0.0645992	0.585254	-4.05587
Gm9266	-1.21609	-2.42589	-2.33186	0.0645992	0.585254	-4.05587
Grk1	-1.21609	-2.42589	-2.33186	0.0645992	0.585254	-4.05587
Mia	-1.21609	-2.42589	-2.33186	0.0645992	0.585254	-4.05587
Mir8116	-1.21609	-2.42589	-2.33186	0.0645992	0.585254	-4.05587
Naaladl2	-1.21609	-2.42589	-2.33186	0.0645992	0.585254	-4.05587
Rps12-ps3	-1.21609	-2.42589	-2.33186	0.0645992	0.585254	-4.05587
Gm43637	-1.21581	-2.42589	-2.34243	0.0637335	0.585254	-4.04276
Gm4987	-1.21581	-2.42589	-2.34243	0.0637335	0.585254	-4.04276
Gm8643	-1.21581	-2.42589	-2.34243	0.0637335	0.585254	-4.04276
Gm6009	-1.21581	-1.51417	-1.29973	0.247838	0.585254	-5.30045
Slc28a1	-1.21503	0.158338	-1.56679	0.175185	0.585254	-5.27207
Dupd1	-1.21339	4.83676	-5.31457	0.00272351	0.28557	-1.81642
Mycn	-1.21305	-0.980592	-1.46807	0.199308	0.585254	-5.15235
Wdr95	-1.21079	-2.18023	-1.69115	0.148805	0.585254	-4.84415
Tstd1	-1.20845	-1.09679	-1.50535	0.189845	0.585254	-5.09225
n-R5s33	-1.20781	-1.12718	-1.36429	0.228057	0.585254	-5.25174
Klrg2	-1.20663	-0.823007	-1.41963	0.212274	0.585254	-5.23632
Slc20a1	-1.20654	5.61624	-5.1393	0.00316883	0.311344	-2.10693
Fam89a	-1.20645	0.904742	-1.73937	0.139668	0.585254	-5.23044
Tgif2	-1.20626	-1.38775	-1.45884	0.20172	0.585254	-5.12498
Id3	-1.2051	5.30326	-4.35945	0.00651875	0.436355	-2.88446
Syn3	-1.20491	-0.85943	-3.31869	0.0195579	0.585254	-2.91932
Gm44190	-1.2049	1.21579	-3.03576	0.0271449	0.585254	-3.6131
Gm12715	-1.20464	-0.0968631	-2.17056	0.0794897	0.585254	-4.44921
Gm807	-1.20291	-1.89757	-2.01575	0.0972094	0.585254	-4.44568
Kif17	-1.20291	-1.89757	-2.01575	0.0972094	0.585254	-4.44568
Gm26705	-1.20257	-1.50425	-1.49032	0.193609	0.585254	-5.08596
4632427E13Rik	-1.20207	0.62349	-2.56354	0.0482006	0.585254	-4.08764
Lypd2	-1.20082	-1.4901	-1.73893	0.139748	0.585254	-4.79104
Gm48609	-1.20042	-1.30052	-1.13444	0.305742	0.585254	-5.48278
Gm15609	-1.1995	-1.4901	-1.77263	0.133694	0.585254	-4.74985
4732487G21Rik	-1.19798	-0.192119	-3.46431	0.016603	0.585254	-2.838
Pcp4	-1.1978	-2.01842	-1.34566	0.233611	0.585254	-5.2491
Rad51b	-1.1978	-2.01842	-1.34566	0.233611	0.585254	-5.2491
Gm5075	-1.19747	-1.63144	-1.85134	0.120563	0.585254	-4.65418
Gm5946	-1.19694	-2.03257	-1.22844	0.271489	0.585254	-5.37455
1700016P03Rik	-1.19286	-2.95421	-2.1475	0.0818987	0.585254	-4.32445
4930578M07Rik	-1.19286	-2.95421	-2.1475	0.0818987	0.585254	-4.32445
5730416F02Rik	-1.19286	-2.95421	-2.1475	0.0818987	0.585254	-4.32445
Ankrd60	-1.19286	-2.95421	-2.1475	0.0818987	0.585254	-4.32445
Cort	-1.19286	-2.95421	-2.1475	0.0818987	0.585254	-4.32445
D730045B01Rik	-1.19286	-2.95421	-2.1475	0.0818987	0.585254	-4.32445
Gm10616	-1.19286	-2.95421	-2.1475	0.0818987	0.585254	-4.32445
Gm14091	-1.19286	-2.95421	-2.1475	0.0818987	0.585254	-4.32445
Gm15527	-1.19286	-2.95421	-2.1475	0.0818987	0.585254	-4.32445
Gm15590	-1.19286	-2.95421	-2.1475	0.0818987	0.585254	-4.32445
Gm17344	-1.19286	-2.95421	-2.1475	0.0818987	0.585254	-4.32445
Gm41349	-1.19286	-2.95421	-2.1475	0.0818987	0.585254	-4.32445
Gm42502	-1.19286	-2.95421	-2.1475	0.0818987	0.585254	-4.32445
Gm44080	-1.19286	-2.95421	-2.1475	0.0818987	0.585254	-4.32445
Gm47132	-1.19286	-2.95421	-2.1475	0.0818987	0.585254	-4.32445
Gm49544	-1.19286	-2.95421	-2.1475	0.0818987	0.585254	-4.32445
Gm5121	-1.19286	-2.95421	-2.1475	0.0818987	0.585254	-4.32445
Gm9057	-1.19286	-2.95421	-2.1475	0.0818987	0.585254	-4.32445
H3f3a-ps2	-1.19286	-2.95421	-2.1475	0.0818987	0.585254	-4.32445
Iqcd	-1.19286	-2.95421	-2.1475	0.0818987	0.585254	-4.32445
Pcdhb6	-1.19286	-2.95421	-2.1475	0.0818987	0.585254	-4.32445
Pdxk-ps	-1.19286	-2.95421	-2.1475	0.0818987	0.585254	-4.32445
Sorbs2os	-1.19286	-2.95421	-2.1475	0.0818987	0.585254	-4.32445
Gm25777	-1.19209	-1.65191	-1.40429	0.216545	0.585254	-5.18513
Cacng4	-1.19186	1.41857	-2.39939	0.0592743	0.585254	-4.48692
Gm49783	-1.19179	-1.87709	-1.83256	0.123571	0.585254	-4.67609
Gm36608	-1.19147	-1.4901	-1.72038	0.143198	0.585254	-4.81365
Actg2	-1.19132	0.450379	-1.39729	0.218518	0.585254	-5.54108
Gm37981	-1.1902	-1.39958	-1.25486	0.262498	0.585254	-5.35165
4930445N18Rik	-1.18977	-2.42589	-2.13032	0.0837432	0.585254	-4.30677
Gm11951	-1.18977	-2.42589	-2.13032	0.0837432	0.585254	-4.30677
Gm37334	-1.18977	-2.42589	-2.13032	0.0837432	0.585254	-4.30677
Gm7990	-1.18977	-2.42589	-2.13032	0.0837432	0.585254	-4.30677
Gm9318	-1.18977	-2.42589	-2.13032	0.0837432	0.585254	-4.30677
Gm9626	-1.18977	-2.42589	-2.13032	0.0837432	0.585254	-4.30677
Nts	-1.18977	-2.42589	-2.13032	0.0837432	0.585254	-4.30677
Gm13433	-1.18917	-2.42589	-1.30962	0.24471	0.585254	-5.29427
C1qtnf7	-1.18912	-1.42216	-1.43485	0.208118	0.585254	-5.15187
Ube4bos3	-1.18828	-1.65191	-1.85831	0.119465	0.585254	-4.6423
Sez6l2	-1.18798	0.825867	-3.20678	0.0222322	0.585254	-3.31857
4930404H11Rik	-1.18797	-2.95421	-2.16702	0.0798549	0.585254	-4.2999
4930551L18Rik	-1.18797	-2.95421	-2.16702	0.0798549	0.585254	-4.2999
Celf6	-1.18797	-2.95421	-2.16702	0.0798549	0.585254	-4.2999
Cltrn	-1.18797	-2.95421	-2.16702	0.0798549	0.585254	-4.2999
Dynlt4	-1.18797	-2.95421	-2.16702	0.0798549	0.585254	-4.2999
G6pd2	-1.18797	-2.95421	-2.16702	0.0798549	0.585254	-4.2999
Gm10578	-1.18797	-2.95421	-2.16702	0.0798549	0.585254	-4.2999
Gm11713	-1.18797	-2.95421	-2.16702	0.0798549	0.585254	-4.2999
Gm15580	-1.18797	-2.95421	-2.16702	0.0798549	0.585254	-4.2999
Gm16223	-1.18797	-2.95421	-2.16702	0.0798549	0.585254	-4.2999
Gm16577	-1.18797	-2.95421	-2.16702	0.0798549	0.585254	-4.2999
Gm31544	-1.18797	-2.95421	-2.16702	0.0798549	0.585254	-4.2999
Gm37137	-1.18797	-2.95421	-2.16702	0.0798549	0.585254	-4.2999
Gm44185	-1.18797	-2.95421	-2.16702	0.0798549	0.585254	-4.2999
Gm4739	-1.18797	-2.95421	-2.16702	0.0798549	0.585254	-4.2999
Gm48734	-1.18797	-2.95421	-2.16702	0.0798549	0.585254	-4.2999
Gm49279	-1.18797	-2.95421	-2.16702	0.0798549	0.585254	-4.2999
Gm7986	-1.18797	-2.95421	-2.16702	0.0798549	0.585254	-4.2999
Gm8697	-1.18797	-2.95421	-2.16702	0.0798549	0.585254	-4.2999
Il1b	-1.18797	-2.95421	-2.16702	0.0798549	0.585254	-4.2999
Ly6g6d	-1.18797	-2.95421	-2.16702	0.0798549	0.585254	-4.2999
Mir7031	-1.18797	-2.95421	-2.16702	0.0798549	0.585254	-4.2999
Nppa	-1.18797	-2.95421	-2.16702	0.0798549	0.585254	-4.2999
Slc1a7	-1.18797	-2.95421	-2.16702	0.0798549	0.585254	-4.2999
Tuba-rs1	-1.18797	-2.95421	-2.16702	0.0798549	0.585254	-4.2999
Mterf1b	-1.18531	-1.38142	-4.20644	0.00650449	0.436286	-1.87032
Mycbpap	-1.18508	-2.42589	-1.10655	0.316601	0.585254	-5.50918
Rpl10a-ps4	-1.18498	-1.89757	-1.90845	0.11186	0.585254	-4.57891
Tuba3b	-1.18137	-1.89757	-1.88763	0.114955	0.585254	-4.60467
Sstr3	-1.18115	-1.39958	-1.83537	0.123117	0.585254	-4.67107
Irs2	-1.18074	6.27859	-1.81742	0.126054	0.585254	-6.26458
Clic3	-1.18008	0.590528	-2.68416	0.0414979	0.585254	-3.92636
Gm38534	-1.18006	0.220751	-2.15043	0.0815884	0.585254	-4.54061
Sptbn2	-1.17989	-0.304305	-1.78921	0.130813	0.585254	-4.89161
Gm6341	-1.17868	-2.42589	-1.27752	0.255	0.585254	-5.32949
Slamf9	-1.17868	-2.42589	-1.27752	0.255	0.585254	-5.32949
Gm10156	-1.17857	-2.22216	-1.15159	0.299222	0.585254	-5.44911
Mindy4	-1.17792	1.46947	-1.69263	0.148515	0.585254	-5.42872
Rundc3a	-1.17733	-0.087585	-3.54462	0.0151905	0.585254	-2.76164
Shld3	-1.17631	-1.2586	-1.60384	0.16688	0.585254	-4.96022
Gm11470	-1.17619	-1.4901	-1.65224	0.156608	0.585254	-4.89617
Gm20900	-1.17543	-2.22216	-1.64613	0.15787	0.585254	-4.89107
Gm13496	-1.17535	-2.42589	-1.97164	0.102976	0.585254	-4.50447
2310002F09Rik	-1.17507	-2.42589	-1.97835	0.102077	0.585254	-4.49614
Gm37052	-1.17507	-2.42589	-1.97835	0.102077	0.585254	-4.49614
Gnrh1	-1.17458	0.642734	-3.78485	0.0117137	0.559889	-2.60563
Gm39090	-1.17285	-1.02221	-1.15952	0.296249	0.585254	-5.48921
Gm43343	-1.17206	-0.778831	-1.22285	0.273428	0.585254	-5.46803
Ccdc18	-1.17101	-2.95421	-2.30498	0.0668594	0.585254	-4.12662
Gltpd2	-1.17101	-2.95421	-2.30498	0.0668594	0.585254	-4.12662
Gm12583	-1.17101	-2.95421	-2.30498	0.0668594	0.585254	-4.12662
Gm13142	-1.17101	-2.95421	-2.30498	0.0668594	0.585254	-4.12662
Gm17088	-1.17101	-2.95421	-2.30498	0.0668594	0.585254	-4.12662
Gm43531	-1.17101	-2.95421	-2.30498	0.0668594	0.585254	-4.12662
Gm43533	-1.17101	-2.95421	-2.30498	0.0668594	0.585254	-4.12662
Gm5265	-1.17101	-2.95421	-2.30498	0.0668594	0.585254	-4.12662
Gm5654	-1.17101	-2.95421	-2.30498	0.0668594	0.585254	-4.12662
Gm7889	-1.17101	-2.95421	-2.30498	0.0668594	0.585254	-4.12662
Grm1	-1.17101	-2.95421	-2.30498	0.0668594	0.585254	-4.12662
Gucy1b2	-1.17101	-2.95421	-2.30498	0.0668594	0.585254	-4.12662
2310020H05Rik	-1.17024	3.07037	-3.53323	0.0153823	0.585254	-3.43053
Gap43	-1.16929	-1.91607	-2.63119	0.0443074	0.585254	-3.68241
Rps18-ps3	-1.16929	-1.91607	-2.63119	0.0443074	0.585254	-3.68241
Zfp993	-1.16928	-1.4901	-1.24355	0.266315	0.585254	-5.36573
Atp13a5	-1.16882	0.0998167	-2.0573	0.0920824	0.585254	-4.63708
Gm11405	-1.1684	-1.40365	-1.30496	0.246179	0.585254	-5.29629
Zfp583	-1.16812	-1.36925	-1.43802	0.207259	0.585254	-5.15199
1700108F19Rik	-1.16767	-2.95421	-2.31988	0.0655966	0.585254	-4.10795
3010003L21Rik	-1.16767	-2.95421	-2.31988	0.0655966	0.585254	-4.10795
Cbln2	-1.16767	-2.95421	-2.31988	0.0655966	0.585254	-4.10795
D130019J16Rik	-1.16767	-2.95421	-2.31988	0.0655966	0.585254	-4.10795
Gm12599	-1.16767	-2.95421	-2.31988	0.0655966	0.585254	-4.10795
Gm12816	-1.16767	-2.95421	-2.31988	0.0655966	0.585254	-4.10795
Gm12932	-1.16767	-2.95421	-2.31988	0.0655966	0.585254	-4.10795
Gm12993	-1.16767	-2.95421	-2.31988	0.0655966	0.585254	-4.10795
Gm15478	-1.16767	-2.95421	-2.31988	0.0655966	0.585254	-4.10795
Gm18194	-1.16767	-2.95421	-2.31988	0.0655966	0.585254	-4.10795
Gm29417	-1.16767	-2.95421	-2.31988	0.0655966	0.585254	-4.10795
Gm42776	-1.16767	-2.95421	-2.31988	0.0655966	0.585254	-4.10795
Gm45206	-1.16767	-2.95421	-2.31988	0.0655966	0.585254	-4.10795
Gm45486	-1.16767	-2.95421	-2.31988	0.0655966	0.585254	-4.10795
Gm45513	-1.16767	-2.95421	-2.31988	0.0655966	0.585254	-4.10795
Gm48582	-1.16767	-2.95421	-2.31988	0.0655966	0.585254	-4.10795
Gm50399	-1.16767	-2.95421	-2.31988	0.0655966	0.585254	-4.10795
Gm7618	-1.16767	-2.95421	-2.31988	0.0655966	0.585254	-4.10795
Gm7727	-1.16767	-2.95421	-2.31988	0.0655966	0.585254	-4.10795
Hmgb1-ps5	-1.16767	-2.95421	-2.31988	0.0655966	0.585254	-4.10795
Lefty1	-1.16767	-2.95421	-2.31988	0.0655966	0.585254	-4.10795
Psrc1	-1.16767	-2.95421	-2.31988	0.0655966	0.585254	-4.10795
Rps18-ps1	-1.16767	-2.95421	-2.31988	0.0655966	0.585254	-4.10795
Ttc30a2	-1.16767	-2.95421	-2.31988	0.0655966	0.585254	-4.10795
D9Wsu149	-1.1675	-0.961782	-1.37519	0.224863	0.585254	-5.26337
1700113A16Rik	-1.16654	-1.89757	-1.12026	0.311221	0.585254	-5.49065
Gm38336	-1.16473	-1.63341	-1.39052	0.220444	0.585254	-5.20403
Gm8702	-1.16434	-1.13752	-1.54122	0.181148	0.585254	-5.04548
Klf4	-1.16344	5.84507	-6.12406	0.00141534	0.200245	-1.21372
5330438D12Rik	-1.16203	0.263381	-3.79913	0.0115374	0.553963	-2.53028
Rpl36a-ps1	-1.16149	-2.42589	-1.91012	0.111615	0.585254	-4.58086
Efna4	-1.16125	-0.764683	-1.20041	0.281331	0.585254	-5.49548
4930506C21Rik	-1.16111	-0.560951	-2.9288	0.0308259	0.585254	-3.41317
Gm16008	-1.16097	-0.516505	-2.03715	0.0945324	0.585254	-4.53817
Gm16437	-1.16088	0.408945	-1.82806	0.124304	0.585254	-5.00026
Pcdhgb7	-1.15936	-1.27886	-1.58019	0.172135	0.585254	-4.9853
Gm11131	-1.15777	-1.19241	-1.19837	0.282059	0.585254	-5.42702
Pcsk1	-1.15704	-0.954267	-1.16561	0.293987	0.585254	-5.49345
Ribc1	-1.15632	-0.985847	-1.081	0.326838	0.585254	-5.57513
Gm15663	-1.15606	-1.30052	-1.55653	0.177553	0.585254	-5.01284
Gm47218	-1.15437	-1.12359	-1.86583	0.11829	0.585254	-4.65286
Gm35161	-1.15265	-0.744423	-1.4154	0.213444	0.585254	-5.25803
Ano4	-1.15147	0.0939158	-2.83349	0.034575	0.585254	-3.64112
Dnajc19-ps	-1.15111	0.0251963	-1.03492	0.346005	0.585254	-5.83991
Gm43071	-1.15027	-1.19992	-1.37428	0.225129	0.585254	-5.23319
Rps10-ps4	-1.14898	-2.18023	-1.42092	0.211919	0.585254	-5.16325
Gm8276	-1.1477	-0.710096	-1.0408	0.343509	0.585254	-5.66775
Gm20658	-1.14751	-2.18023	-1.41615	0.213236	0.585254	-5.1687
Gm18407	-1.14707	-2.42589	-1.78446	0.131632	0.585254	-4.73586
Gpr62	-1.14707	-2.42589	-1.78446	0.131632	0.585254	-4.73586
Oxtr	-1.14707	-2.42589	-1.78446	0.131632	0.585254	-4.73586
1700048M11Rik	-1.14679	-2.42589	-1.7896	0.130745	0.585254	-4.72955
Gm16163	-1.14679	-2.42589	-1.7896	0.130745	0.585254	-4.72955
Gm14586	-1.14573	1.93735	-1.65341	0.156368	0.585254	-5.6016
Col11a1	-1.14498	-0.0329277	-1.94634	0.106443	0.585254	-4.75036
Gm7008	-1.14448	-0.99619	-2.88904	0.0323323	0.585254	-3.40349
Ndufs6b	-1.14382	1.43411	-1.75568	0.136706	0.585254	-5.3409
Zfp947	-1.14327	-1.69383	-1.70157	0.146781	0.585254	-4.82729
Lypd6	-1.14324	1.58282	-3.92101	0.0101494	0.526378	-2.635
Gm15459	-1.14072	4.98468	-4.14626	0.00805603	0.48252	-3.07752
mt-Tq	-1.13644	6.58539	-2.49452	0.0525578	0.585254	-5.39129
Gm29704	-1.13263	-2.22216	-1.05081	0.339294	0.585254	-5.55016
Tinagl1	-1.13259	6.40726	-3.7319	0.0123948	0.56885	-3.76969
Gm6474	-1.13214	-2.22216	-1.4868	0.194499	0.585254	-5.07956
Gm14216	-1.13205	-1.69383	-1.63075	0.16109	0.585254	-4.91268
Gm30735	-1.13185	-0.42743	-1.08027	0.327133	0.585254	-5.68849
Ncmap	-1.13022	1.56468	-11.3435	4.33745e-05	0.0607472	2.89958
Rtl5	-1.12952	-0.321063	-1.70634	0.145864	0.585254	-4.99402
Akap12	-1.12804	4.19233	-7.10601	0.000697367	0.141154	-0.161895
Gm13387	-1.12753	-0.887511	-2.13176	0.0835869	0.585254	-4.35428
Gm5540	-1.12731	0.250668	-3.25324	0.0210753	0.585254	-3.15643
Tagln	-1.12684	2.09985	-4.99966	0.00358482	0.330202	-1.60333
Cyp4b1	-1.12667	2.90302	-3.6424	0.0136508	0.585254	-3.26093
Gm2614	-1.12645	0.0872384	-1.87236	0.117282	0.585254	-4.87273
Gmfg	-1.12621	-1.4092	-1.6273	0.161821	0.585254	-4.92287
BC023105	-1.12588	-0.915721	-1.00079	0.3608	0.585254	-5.66565
Gm15122	-1.12546	-1.2586	-1.39791	0.218343	0.585254	-5.20094
Nanos3	-1.1237	-0.155755	-2.17113	0.0794315	0.585254	-4.43729
Rtn4rl2	-1.12324	-0.882248	-1.63851	0.159457	0.585254	-4.96771
Lrriq3	-1.1231	-1.89757	-1.58612	0.170802	0.585254	-4.97161
Gm43322	-1.12221	-2.22216	-1.41804	0.212713	0.585254	-5.15879
Mctp2	-1.12221	-2.22216	-1.41804	0.212713	0.585254	-5.15879
Gm9816	-1.12202	1.09083	-1.07008	0.331297	0.585254	-6.06197
Gm11942	-1.12195	-0.762578	-1.21006	0.277906	0.585254	-5.48431
Pcyox1l	-1.12114	1.34004	-4.98683	0.00362613	0.332825	-1.47613
Gm48740	-1.12106	-1.95799	-1.21928	0.274671	0.585254	-5.37625
Rgs11	-1.12054	2.70987	-2.57274	0.0476501	0.585254	-4.5825
Mospd4	-1.12039	-2.18023	-1.33427	0.237067	0.585254	-5.26104
Wdr72	-1.12039	-2.18023	-1.33427	0.237067	0.585254	-5.26104
Ubxn2b	-1.11887	0.975437	-3.27722	0.0205045	0.585254	-3.26593
Gm13446	-1.11774	-1.50425	-1.21041	0.277784	0.585254	-5.39865
Mgat5b	-1.11774	-1.50425	-1.21041	0.277784	0.585254	-5.39865
Rpl18a-ps1	-1.11768	-1.44818	-1.70805	0.145538	0.585254	-4.82393
Ccn5	-1.11756	0.493289	-2.29533	0.0676905	0.585254	-4.41171
Itga2b	-1.11625	2.84833	-5.41793	0.00249506	0.273136	-1.35243
Pla2g4b	-1.11588	-1.32099	-1.42234	0.211528	0.585254	-5.16597
Ctxn1	-1.11522	0.425773	-2.20619	0.0759135	0.585254	-4.5142
Ptpro	-1.11486	-0.957856	-1.1471	0.300917	0.585254	-5.5127
Nr4a2	-1.11476	0.671442	-2.87735	0.0327907	0.585254	-3.69985
Ager	-1.11463	-1.44066	-1.45031	0.203972	0.585254	-5.13101
Prr22	-1.11409	0.456472	-3.00396	0.0281857	0.585254	-3.49797
Rarres1	-1.11276	-0.968415	-1.35599	0.230516	0.585254	-5.28466
Gm44243	-1.11225	0.768803	-1.96154	0.104346	0.585254	-4.91305
Lrrc23	-1.11213	-0.510439	-2.99873	0.0283609	0.585254	-3.33764
Mir17hg	-1.11132	0.173574	-8.9927	0.000150966	0.0607472	1.59889
Muc6	-1.10979	-0.85943	-1.41597	0.213285	0.585254	-5.23614
Rbp7	-1.1095	3.96045	-2.43482	0.0566709	0.585254	-5.04952
Gm17816	-1.10929	-0.582401	-1.02745	0.349202	0.585254	-5.70878
Gm14723	-1.10904	-1.95799	-2.19934	0.0765876	0.585254	-4.20781
Gm42743	-1.10904	-1.95799	-2.19934	0.0765876	0.585254	-4.20781
Rps2-ps5	-1.10743	-1.95799	-2.1825	0.0782717	0.585254	-4.22873
Ppp1r3e	-1.10625	-0.678516	-2.86211	0.0333989	0.585254	-3.47802
Fbln7	-1.10571	1.16063	-2.33705	0.0641722	0.585254	-4.50986
Gm6008	-1.10523	-2.48632	-1.35927	0.22954	0.585254	-5.23733
1600029O15Rik	-1.10497	-2.48632	-1.38967	0.220686	0.585254	-5.20302
Gm8586	-1.10497	-2.48632	-1.38967	0.220686	0.585254	-5.20302
Zmynd12	-1.10431	-1.69383	-1.51024	0.188638	0.585254	-5.05547
Slc25a47	-1.10427	2.15728	-3.71851	0.0125741	0.572152	-3.00041
9430034N14Rik	-1.10426	-1.28637	-1.61233	0.165032	0.585254	-4.94577
Olfr173	-1.10376	-2.48632	-1.24105	0.267166	0.585254	-5.36731
Gm38384	-1.10353	-1.28637	-1.49167	0.193266	0.585254	-5.08845
Xlr3a	-1.10348	-2.4603	-1.11544	0.313104	0.585254	-5.49867
Ccdc30	-1.10319	-2.48632	-1.24201	0.266839	0.585254	-5.36628
Stk32c	-1.1031	-0.49586	-1.8726	0.117245	0.585254	-4.75276
4930429H19Rik	-1.10225	-2.48632	-1.39436	0.21935	0.585254	-5.19771
Gm49168	-1.10225	-2.48632	-1.39436	0.21935	0.585254	-5.19771
Gm7672	-1.10194	-2.48632	-1.36493	0.227868	0.585254	-5.23097
Wdr38	-1.10194	-2.48632	-1.36493	0.227868	0.585254	-5.23097
Gm36936	-1.10139	-1.69383	-1.49779	0.191728	0.585254	-5.07
Gm10638	-1.10039	1.26371	-3.68128	0.0130882	0.582069	-2.84426
Elp6	-1.09955	1.86602	-4.10973	0.00835924	0.486302	-2.4852
Gm47942	-1.0993	-1.62948	-0.89832	0.408325	0.585254	-5.68774
Gm9173	-1.0989	-1.55053	-1.73686	0.14013	0.585254	-4.78394
1700018L02Rik	-1.09761	-0.313191	-2.19082	0.0774353	0.585254	-4.38277
Gm5064	-1.09678	1.29814	-2.30999	0.0664318	0.585254	-4.579
Insrr	-1.09585	-1.72649	-1.55314	0.178344	0.585254	-4.99946
Magi3	-1.09553	1.30848	-4.72791	0.00458981	0.373436	-1.72408
Med9os	-1.09535	-0.595359	-2.92917	0.0308121	0.585254	-3.40884
Chd5	-1.09472	-0.922416	-1.99685	0.0996377	0.585254	-4.51827
Gm49138	-1.094	-0.99619	-1.45048	0.203928	0.585254	-5.17182
Eif4a3l2	-1.09325	-1.42967	-1.50158	0.190781	0.585254	-5.06846
H3f3c	-1.09325	-1.42967	-1.50158	0.190781	0.585254	-5.06846
Plekhn1	-1.09129	2.32944	-7.9309	0.00036132	0.10221	0.818515
Cct3-ps1	-1.0912	-1.90974	-0.812908	0.451549	0.585254	-5.75283
E230016M11Rik	-1.09117	-1.4092	-1.40059	0.217585	0.585254	-5.18828
Gm10435	-1.09101	0.849141	-3.67723	0.0131455	0.582189	-2.76726
Pde2a	-1.09058	-1.15392	-1.18977	0.285147	0.585254	-5.43818
Dmrta2	-1.0903	-1.95799	-2.04833	0.0931639	0.585254	-4.39551
Gm11383	-1.0903	-1.95799	-2.04833	0.0931639	0.585254	-4.39551
Gm5297	-1.08935	-0.0737716	-1.56796	0.174916	0.585254	-5.22038
Gm3355	-1.08922	-0.371367	-1.08863	0.32375	0.585254	-5.69463
Sostdc1	-1.08874	-2.08082	-0.897249	0.408846	0.585254	-5.68907
Ptger1	-1.08855	-0.385507	-2.09999	0.0871064	0.585254	-4.48393
Gm7623	-1.08796	-2.08082	-1.17598	0.290165	0.585254	-5.42062
Gm7198	-1.08618	-0.901353	-1.27148	0.256979	0.585254	-5.39248
Apold1	-1.08586	1.97461	-2.37588	0.0610728	0.585254	-4.66329
Gm45552	-1.08561	0.403679	-3.63623	0.0137425	0.585254	-2.73566
Gm4928	-1.08531	-0.0665218	-1.40785	0.215544	0.585254	-5.41308
Trim34a	-1.08524	-0.764683	-2.73101	0.039175	0.585254	-3.62525
Cenpu	-1.08503	-2.22216	-1.29139	0.250506	0.585254	-5.30047
Gm7191	-1.08427	-0.968415	-1.34867	0.232704	0.585254	-5.2929
Gm45112	-1.08391	-3.02878	-1.12565	0.309126	0.585254	-5.55213
Rpl38-ps1	-1.08362	-1.55053	-1.65619	0.155799	0.585254	-4.88162
Gm45930	-1.08335	0.905621	-1.37324	0.225431	0.585254	-5.68246
Best1	-1.08245	-1.55053	-1.65002	0.157066	0.585254	-4.88905
Anxa9	-1.08198	-1.02418	-2.7755	0.0371002	0.585254	-3.53654
Selenok-ps5	-1.08159	-2.09933	-1.33675	0.236311	0.585254	-5.24391
Cracdl	-1.08122	-0.119344	-1.53409	0.182845	0.585254	-5.25116
Strip2	-1.08112	-1.42967	-4.92956	0.00314778	0.311243	-1.19837
Mirlet7a-2	-1.08066	-1.44818	-1.5258	0.184838	0.585254	-5.04188
Prdm16os	-1.0795	-0.750535	-2.05265	0.0926411	0.585254	-4.47675
Gm15420	-1.07698	-1.55053	-1.61665	0.164098	0.585254	-4.92905
Col2a1	-1.07471	-0.934007	-5.58281	0.00173377	0.226082	-0.649271
Gm525	-1.07463	-1.71234	-1.79564	0.129713	0.585254	-4.70959
Gem	-1.07436	0.956144	-3.31206	0.0197059	0.585254	-3.22075
Gm47438	-1.07406	-1.31902	-1.54455	0.180359	0.585254	-5.02122
Nkd2	-1.07371	0.849124	-2.0897	0.0882798	0.585254	-4.76444
Gm28644	-1.07213	-0.887511	-2.31431	0.0660654	0.585254	-4.12449
Gm13059	-1.07153	-1.31902	-1.51184	0.188243	0.585254	-5.05969
Rpl34-ps1	-1.06898	-1.01259	-1.00172	0.360392	0.585254	-5.64807
Snord65	-1.06875	-1.95799	-1.8898	0.114629	0.585254	-4.59197
Gm4876	-1.06869	-0.340252	-1.93363	0.108229	0.585254	-4.70772
Gm26634	-1.06845	-1.72649	-1.44171	0.206268	0.585254	-5.12925
Mmrn2	-1.06781	5.43895	-3.71877	0.0125706	0.572152	-3.65131
Gm17055	-1.06728	-1.71234	-1.7466	0.138348	0.585254	-4.76951
Gm17150	-1.06728	-1.71234	-1.7466	0.138348	0.585254	-4.76951
Tmeff1	-1.06724	1.10904	-3.35398	0.018791	0.585254	-3.20212
Gm23119	-1.06721	0.356881	-3.04521	0.0268438	0.585254	-3.42874
Gli2	-1.06686	0.16313	-2.27618	0.0693741	0.585254	-4.36837
Mmrn1	-1.06621	-0.204512	-1.92844	0.108967	0.585254	-4.74222
Ikzf4	-1.06602	-1.71234	-1.77758	0.132828	0.585254	-4.7317
Gm46546	-1.06569	-2.50046	-1.23671	0.268648	0.585254	-5.37211
Kcnh1	-1.06529	-1.42967	-3.90732	0.00897869	0.500392	-2.17395
Lrrc70	-1.06423	-2.48632	-1.25775	0.26153	0.585254	-5.3493
Ska3	-1.06423	-2.48632	-1.25775	0.26153	0.585254	-5.3493
Peg12	-1.06344	-0.99619	-1.30739	0.245411	0.585254	-5.33429
Rskr	-1.06319	-0.415603	-3.25938	0.0209274	0.585254	-3.04433
Kif24	-1.06302	-2.48632	-1.1366	0.304911	0.585254	-5.47694
BC060293	-1.06245	-2.48632	-1.13732	0.304637	0.585254	-5.47621
Lrfn2	-1.06151	-2.48632	-1.26101	0.260444	0.585254	-5.34577
Gm6505	-1.06088	-1.19817	-2.70053	0.0406695	0.585254	-3.60932
Eif3s6-ps4	-1.06061	-0.915501	-2.14638	0.0820181	0.585254	-4.33224
Ppp1r13l	-1.06039	3.85485	-5.09496	0.00329456	0.316659	-1.86764
Gm1826	-1.05919	-1.95799	-1.8042	0.128262	0.585254	-4.69727
Col9a3	-1.05857	-0.397097	-1.84497	0.121574	0.585254	-4.80841
Gprc5a	-1.05712	1.66843	-3.95343	0.00981283	0.519605	-2.61924
Gm17819	-1.05706	-0.912344	-0.945976	0.385638	0.585254	-5.71893
Gm5492	-1.05679	-0.778526	-1.16705	0.293453	0.585254	-5.5286
Mrln	-1.05628	4.31007	-8.13785	0.000360273	0.10221	0.564845
Gm17491	-1.05561	1.76051	-2.83456	0.0345304	0.585254	-4.00227
Gm6665	-1.05518	-0.61176	-1.11262	0.314207	0.585254	-5.6185
Gm43605	-1.05488	-2.98862	-1.17796	0.289438	0.585254	-5.4897
Gm15998	-1.05447	-2.09933	-1.256	0.262117	0.585254	-5.33234
Gm49326	-1.05447	-2.09933	-1.256	0.262117	0.585254	-5.33234
Capn11	-1.05408	0.494325	-2.06057	0.0916911	0.585254	-4.72028
Stag3	-1.05402	-0.462913	-1.12911	0.307791	0.585254	-5.63343
Gm16141	-1.05338	-0.818478	-1.84095	0.122217	0.585254	-4.73338
Gm9752	-1.05222	-0.707844	-1.10682	0.316492	0.585254	-5.60445
Gm10069	-1.05191	-2.28258	-1.06529	0.333268	0.585254	-5.52833
Gm37116	-1.05191	-2.28258	-1.06529	0.333268	0.585254	-5.52833
Gm37397	-1.05156	-1.55053	-1.4596	0.20152	0.585254	-5.11382
Tent2-ps1	-1.05135	-1.26035	-1.28617	0.25219	0.585254	-5.32165
9130008F23Rik	-1.05111	-1.44382	-1.92787	0.109049	0.585254	-4.55013
Zfp57	-1.04909	0.881705	-3.04511	0.0268471	0.585254	-3.53432
D430040D24Rik	-1.04906	0.5856	-2.39698	0.0594561	0.585254	-4.30297
Gm45820	-1.04888	-0.476755	-0.946342	0.385468	0.585254	-5.81355
D630033A02Rik	-1.04792	-0.569487	-1.47273	0.198101	0.585254	-5.22742
Epn3	-1.04779	-0.323832	-1.06661	0.332723	0.585254	-5.72748
Slc22a21	-1.04643	0.025396	-1.41014	0.214906	0.585254	-5.43396
Gm14017	-1.04629	0.985695	-5.33464	0.00245677	0.271976	-1.03999
Tmem107	-1.04462	1.08115	-3.27679	0.0205145	0.585254	-3.29131
Ppp1r10	-1.04388	4.88828	-3.23392	0.021548	0.585254	-4.16838
Gm10778	-1.04352	-2.50046	-1.03172	0.347372	0.585254	-5.58142
Rpl18-ps2	-1.04343	0.983644	-1.81451	0.126536	0.585254	-5.15508
Gm19810	-1.04255	1.71879	-1.44648	0.204992	0.585254	-5.80706
Dleu7	-1.04174	-2.22216	-1.18266	0.287724	0.585254	-5.41687
Gm17227	-1.04174	-2.22216	-1.18266	0.287724	0.585254	-5.41687
Gm37285	-1.04174	-2.22216	-1.18266	0.287724	0.585254	-5.41687
Catsper4	-1.04129	3.10905	-6.25865	0.00127781	0.18843	-0.657555
Frmd7	-1.04086	-1.5525	-1.21096	0.27759	0.585254	-5.38961
Irs3	-1.04042	-0.178424	-2.00724	0.0982949	0.585254	-4.64504
Proser2	-1.03985	-0.397387	-3.71082	0.0120846	0.562667	-2.50898
Klf2	-1.03918	5.17952	-4.70367	0.00469431	0.374612	-2.49579
Gm11658	-1.03915	-1.26035	-1.2678	0.258193	0.585254	-5.34169
Gtse1	-1.0387	-1.95799	-1.68594	0.149827	0.585254	-4.84125
Pcdhga11	-1.0387	-1.95799	-1.68594	0.149827	0.585254	-4.84125
Trim30d	-1.0387	-1.95799	-1.68594	0.149827	0.585254	-4.84125
Gm16023	-1.03764	-1.95799	-1.68073	0.150857	0.585254	-4.84755
Gm42922	-1.03764	-1.95799	-1.68073	0.150857	0.585254	-4.84755
Opn4	-1.03764	-1.95799	-1.68073	0.150857	0.585254	-4.84755
Cd83	-1.03732	-0.393746	-2.1001	0.0870945	0.585254	-4.48425
Gm5521	-1.03595	-2.48632	-1.17751	0.289602	0.585254	-5.43464
Gm13305	-1.03532	-1.95799	-1.68515	0.149982	0.585254	-4.8422
Dnase1l2	-1.03528	1.56895	-5.13971	0.0031677	0.311344	-1.37124
Gm10269	-1.03522	-1.26035	-1.23699	0.268552	0.585254	-5.37496
BC030343	-1.03477	0.0520523	-2.69316	0.0410403	0.585254	-3.81201
Gm13785	-1.03473	-2.48632	-1.07138	0.330764	0.585254	-5.54256
Gm50174	-1.03438	-1.48815	-0.740429	0.490811	0.585254	-5.81674
Frem1	-1.03414	-0.559196	-4.88675	0.0032794	0.315775	-1.23847
A730061H03Rik	-1.03322	-2.48632	-1.18002	0.288686	0.585254	-5.43201
Gm43281	-1.03322	-2.48632	-1.18002	0.288686	0.585254	-5.43201
Gm15860	-1.03299	-1.18402	-0.844509	0.435172	0.585254	-5.76256
Ctrl	-1.0328	-2.08082	-1.04061	0.343591	0.585254	-5.55678
Gm8428	-1.03252	-1.60542	-1.28613	0.252201	0.585254	-5.29952
Lincmd1	-1.03226	5.76443	-7.98786	0.000394735	0.105811	0.262929
Hepacam	-1.03179	-1.71234	-1.56641	0.175272	0.585254	-4.98618
Nkain4	-1.03179	-1.71234	-1.56641	0.175272	0.585254	-4.98618
Pcdhgb8	-1.03179	-1.71234	-1.56641	0.175272	0.585254	-4.98618
Itgbl1	-1.0305	1.71478	-6.01703	0.00147096	0.20358	-0.582723
Gm8129	-1.03008	0.591106	-2.70218	0.0405874	0.585254	-3.90788
Ndufa3	-1.02936	6.61798	-3.37021	0.0184498	0.585254	-4.24589
Inmt	-1.0285	2.78303	-4.28827	0.00699121	0.449062	-2.4937
Gm5874	-1.02833	-2.30306	-0.940814	0.388047	0.585254	-5.64485
Gm10863	-1.02822	0.718397	-1.62436	0.162446	0.585254	-5.33462
Abi3	-1.02763	1.04355	-3.07905	0.0257959	0.585254	-3.52712
2500004C02Rik	-1.02751	-0.235876	-4.68166	0.0040041	0.34656	-1.44984
Txn-ps1	-1.0274	-1.19817	-1.12935	0.307699	0.585254	-5.49377
Cxcl11	-1.02709	2.90511	-6.09729	0.00144472	0.20278	-0.757323
Col26a1	-1.027	0.796409	-1.74796	0.1381	0.585254	-5.19712
Itga2	-1.02679	-1.75426	-1.62925	0.161407	0.585254	-4.90432
Zfp882	-1.02629	-0.087764	-1.34228	0.23463	0.585254	-5.48499
Gm10461	-1.02597	-0.280688	-4.11568	0.00745345	0.466474	-2.05251
Gm23301	-1.02595	-1.72649	-1.31049	0.244437	0.585254	-5.27702
9230116N13Rik	-1.02442	-1.17769	-1.04803	0.34046	0.585254	-5.57654
Tspan2	-1.02393	3.36071	-3.6839	0.0130513	0.5814	-3.31769
Fgf5	-1.02303	-1.57101	-1.39621	0.218824	0.585254	-5.18291
Mroh2a	-1.02295	-0.320856	-2.08261	0.0890973	0.585254	-4.52019
Matk	-1.0227	0.527541	-4.08435	0.00857758	0.489346	-2.26261
Lmx1b	-1.02248	-2.03257	-0.835417	0.439838	0.585254	-5.72852
Osr1	-1.02152	0.598606	-2.2155	0.0750071	0.585254	-4.54206
Slc25a18	-1.02111	0.174103	-1.4844	0.195108	0.585254	-5.38049
Tmc7	-1.02103	2.50198	-1.08177	0.326525	0.585254	-6.43204
Mdk	-1.02099	0.620343	-2.31324	0.066156	0.585254	-4.42073
Gm6108	-1.02084	-1.31902	-1.23712	0.268505	0.585254	-5.369
Gm5697	-1.01912	-2.14125	-1.21388	0.276562	0.585254	-5.36964
Vegfc	-1.01795	1.12822	-4.68684	0.00476848	0.378171	-1.73752
Sfrp1	-1.01778	0.461328	-1.16921	0.292653	0.585254	-5.80397
Gm18258	-1.01718	-0.272299	-1.10983	0.315306	0.585254	-5.69528
Gm14257	-1.01675	0.208247	-2.35168	0.0629857	0.585254	-4.2809
Cks1b	-1.01636	0.284308	-1.81639	0.126224	0.585254	-4.99061
Fam71f2	-1.01557	-1.75426	-1.55159	0.178706	0.585254	-4.99656
Gm47572	-1.01557	-1.75426	-1.55159	0.178706	0.585254	-4.99656
Gm8130	-1.01535	1.02317	-1.3438	0.234171	0.585254	-5.74938
Dbndd2	-1.01525	2.82028	-5.31481	0.00272294	0.28557	-1.44812
Gm8814	-1.01391	-2.30306	-1.02848	0.348757	0.585254	-5.56309
C130050O18Rik	-1.01298	-0.552919	-1.85658	0.119735	0.585254	-4.76264
Lysmd2	-1.01254	2.63336	-3.96808	0.00966504	0.517234	-2.82041
Gm31024	-1.01087	-1.19817	-2.01736	0.0970053	0.585254	-4.45409
Myh15	-1.01086	-0.539077	-1.48595	0.194716	0.585254	-5.22196
Rps15a-ps7	-1.01057	-1.02418	-1.02929	0.348411	0.585254	-5.61974
Klk14	-1.00888	-0.639535	-1.62332	0.162669	0.585254	-5.03508
Sh3tc2	-1.00872	1.98919	-5.37368	0.00259002	0.278735	-1.22891
Gm13360	-1.00814	-0.113784	-1.05089	0.339258	0.585254	-5.79413
Gm13758	-1.00777	-1.66965	-0.644673	0.546253	0.636142	-5.87773
Id1	-1.00709	5.2204	-3.90269	0.0103453	0.529115	-3.39965
Gm45592	-1.00677	-0.927679	-1.26812	0.258086	0.585254	-5.39126
Cd209g	-1.00643	-1.23258	-1.53325	0.183047	0.585254	-5.04037
Pidd1	-1.00605	0.866478	-2.18243	0.0782792	0.585254	-4.64951
Gm6450	-1.00571	-2.50046	-1.00929	0.357069	0.585254	-5.6029
Gm5131	-1.00512	1.47992	-2.30699	0.0666875	0.585254	-4.63228
Rps26	-1.00493	5.46605	-3.03626	0.027129	0.585254	-4.51476
Gm11889	-1.00481	1.2569	-2.34413	0.0635948	0.585254	-4.52714
Gm12857	-1.00473	-0.408028	-5.05137	0.0028051	0.290679	-1.09307
Olfr1420	-1.00426	-2.54872	-1.09763	0.320143	0.585254	-5.51982
Gm13181	-1.00425	-0.579245	-0.999948	0.361172	0.585254	-5.73886
E330013P04Rik	-1.00343	-1.31902	-1.18537	0.286738	0.585254	-5.42387
Rad51c	-1.00214	-1.36095	-1.19024	0.284977	0.585254	-5.41477
Gm7745	-1.00169	-2.02039	-1.7081	0.145527	0.585254	-4.80379
Gm8899	-1.00169	-2.02039	-1.7081	0.145527	0.585254	-4.80379
Corin	-1.00117	-1.46408	-1.71456	0.144297	0.585254	-4.8089
Gm11525	-1.00009	-1.77474	-1.55434	0.178064	0.585254	-4.98985
C030034I22Rik	-0.999838	-0.190364	-2.30426	0.0669211	0.585254	-4.26303
Zc3hav1l	-0.999197	-0.831439	-1.76542	0.134968	0.585254	-4.82537
Gm18284	-0.99873	-0.832924	-0.972521	0.373443	0.585254	-5.71146
Amigo3	-0.998635	3.3593	-5.02459	0.00350612	0.325781	-1.84356
Zfp593	-0.99724	-1.22594	-4.07388	0.00749087	0.466474	-2.00439
Gm10478	-0.99672	-2.30306	-1.46172	0.200963	0.585254	-5.1005
Gm12635	-0.99672	-2.30306	-1.46172	0.200963	0.585254	-5.1005
Gm15575	-0.99672	-2.30306	-1.46172	0.200963	0.585254	-5.1005
Gm38227	-0.99672	-2.30306	-1.46172	0.200963	0.585254	-5.1005
Gm4837	-0.99672	-2.30306	-1.46172	0.200963	0.585254	-5.1005
Gm7722	-0.99672	-2.30306	-1.46172	0.200963	0.585254	-5.1005
Gm9725	-0.99672	-2.30306	-1.46172	0.200963	0.585254	-5.1005
Pla2g2d	-0.99672	-2.30306	-1.46172	0.200963	0.585254	-5.1005
Gm39822	-0.996677	-0.397387	-2.47036	0.0541821	0.585254	-4.01138
Gm15261	-0.996666	-2.50046	-1.05987	0.335512	0.585254	-5.55403
Nrn1	-0.99628	-0.66963	-1.41748	0.212866	0.585254	-5.27527
Rny3	-0.995988	0.902384	-1.85974	0.119241	0.585254	-5.08148
Glt8d2	-0.995853	-1.25073	-0.857266	0.428689	0.585254	-5.74483
Gm4319	-0.99543	-3.07704	-1.10395	0.317628	0.585254	-5.58465
Gm9529	-0.99543	-3.07704	-1.10395	0.317628	0.585254	-5.58465
Gpr17	-0.995113	1.00679	-2.42075	0.0576897	0.585254	-4.367
Col11a2	-0.994518	3.83606	-3.88682	0.0105185	0.534366	-3.17647
Gm29164	-0.994322	-0.825111	-2.34064	0.0638794	0.585254	-4.10315
Bmp2	-0.994007	1.62383	-2.33107	0.0646646	0.585254	-4.63515
Rps13-ps2	-0.993931	1.49919	-2.22394	0.0741953	0.585254	-4.74733
Gm19391	-0.99339	-1.72649	-1.21086	0.277624	0.585254	-5.38468
Ptx4	-0.991964	0.22672	-2.00853	0.0981297	0.585254	-4.73248
3110080O07Rik	-0.991573	-3.07704	-1.97036	0.103148	0.585254	-4.56878
4930546K05Rik	-0.991573	-3.07704	-1.97036	0.103148	0.585254	-4.56878
4933408J17Rik	-0.991573	-3.07704	-1.97036	0.103148	0.585254	-4.56878
4933437G19Rik	-0.991573	-3.07704	-1.97036	0.103148	0.585254	-4.56878
A930012L18Rik	-0.991573	-3.07704	-1.97036	0.103148	0.585254	-4.56878
B3gnt6	-0.991573	-3.07704	-1.97036	0.103148	0.585254	-4.56878
Caln1	-0.991573	-3.07704	-1.97036	0.103148	0.585254	-4.56878
Cdcp1	-0.991573	-3.07704	-1.97036	0.103148	0.585254	-4.56878
Chat	-0.991573	-3.07704	-1.97036	0.103148	0.585254	-4.56878
Clec2i	-0.991573	-3.07704	-1.97036	0.103148	0.585254	-4.56878
Cyp4f37	-0.991573	-3.07704	-1.97036	0.103148	0.585254	-4.56878
Dnajb3	-0.991573	-3.07704	-1.97036	0.103148	0.585254	-4.56878
Gm10657	-0.991573	-3.07704	-1.97036	0.103148	0.585254	-4.56878
Gm10689	-0.991573	-3.07704	-1.97036	0.103148	0.585254	-4.56878
Gm11285	-0.991573	-3.07704	-1.97036	0.103148	0.585254	-4.56878
Gm11464	-0.991573	-3.07704	-1.97036	0.103148	0.585254	-4.56878
Gm11541	-0.991573	-3.07704	-1.97036	0.103148	0.585254	-4.56878
Gm11767	-0.991573	-3.07704	-1.97036	0.103148	0.585254	-4.56878
Gm11952	-0.991573	-3.07704	-1.97036	0.103148	0.585254	-4.56878
Gm12445	-0.991573	-3.07704	-1.97036	0.103148	0.585254	-4.56878
Gm12730	-0.991573	-3.07704	-1.97036	0.103148	0.585254	-4.56878
Gm12892	-0.991573	-3.07704	-1.97036	0.103148	0.585254	-4.56878
Gm13070	-0.991573	-3.07704	-1.97036	0.103148	0.585254	-4.56878
Gm13121	-0.991573	-3.07704	-1.97036	0.103148	0.585254	-4.56878
Gm13161	-0.991573	-3.07704	-1.97036	0.103148	0.585254	-4.56878
Gm13362	-0.991573	-3.07704	-1.97036	0.103148	0.585254	-4.56878
Gm13586	-0.991573	-3.07704	-1.97036	0.103148	0.585254	-4.56878
Gm14066	-0.991573	-3.07704	-1.97036	0.103148	0.585254	-4.56878
Gm14980	-0.991573	-3.07704	-1.97036	0.103148	0.585254	-4.56878
Gm15850	-0.991573	-3.07704	-1.97036	0.103148	0.585254	-4.56878
Gm17193	-0.991573	-3.07704	-1.97036	0.103148	0.585254	-4.56878
Gm19183	-0.991573	-3.07704	-1.97036	0.103148	0.585254	-4.56878
Gm19277	-0.991573	-3.07704	-1.97036	0.103148	0.585254	-4.56878
Gm20156	-0.991573	-3.07704	-1.97036	0.103148	0.585254	-4.56878
Gm21769	-0.991573	-3.07704	-1.97036	0.103148	0.585254	-4.56878
Gm26779	-0.991573	-3.07704	-1.97036	0.103148	0.585254	-4.56878
Gm28511	-0.991573	-3.07704	-1.97036	0.103148	0.585254	-4.56878
Gm28731	-0.991573	-3.07704	-1.97036	0.103148	0.585254	-4.56878
Gm29753	-0.991573	-3.07704	-1.97036	0.103148	0.585254	-4.56878
Gm34590	-0.991573	-3.07704	-1.97036	0.103148	0.585254	-4.56878
Gm37681	-0.991573	-3.07704	-1.97036	0.103148	0.585254	-4.56878
Gm37811	-0.991573	-3.07704	-1.97036	0.103148	0.585254	-4.56878
Gm38212	-0.991573	-3.07704	-1.97036	0.103148	0.585254	-4.56878
Gm38386	-0.991573	-3.07704	-1.97036	0.103148	0.585254	-4.56878
Gm43164	-0.991573	-3.07704	-1.97036	0.103148	0.585254	-4.56878
Gm43258	-0.991573	-3.07704	-1.97036	0.103148	0.585254	-4.56878
Gm43335	-0.991573	-3.07704	-1.97036	0.103148	0.585254	-4.56878
Gm43787	-0.991573	-3.07704	-1.97036	0.103148	0.585254	-4.56878
Gm43965	-0.991573	-3.07704	-1.97036	0.103148	0.585254	-4.56878
Gm45597	-0.991573	-3.07704	-1.97036	0.103148	0.585254	-4.56878
Gm45667	-0.991573	-3.07704	-1.97036	0.103148	0.585254	-4.56878
Gm47086	-0.991573	-3.07704	-1.97036	0.103148	0.585254	-4.56878
Gm47888	-0.991573	-3.07704	-1.97036	0.103148	0.585254	-4.56878
Gm48114	-0.991573	-3.07704	-1.97036	0.103148	0.585254	-4.56878
Gm50020	-0.991573	-3.07704	-1.97036	0.103148	0.585254	-4.56878
Gm50149	-0.991573	-3.07704	-1.97036	0.103148	0.585254	-4.56878
Gm50373	-0.991573	-3.07704	-1.97036	0.103148	0.585254	-4.56878
Gm7334	-0.991573	-3.07704	-1.97036	0.103148	0.585254	-4.56878
Gm7979	-0.991573	-3.07704	-1.97036	0.103148	0.585254	-4.56878
Gm9540	-0.991573	-3.07704	-1.97036	0.103148	0.585254	-4.56878
Gssos2	-0.991573	-3.07704	-1.97036	0.103148	0.585254	-4.56878
Ly6h	-0.991573	-3.07704	-1.97036	0.103148	0.585254	-4.56878
Mir7091	-0.991573	-3.07704	-1.97036	0.103148	0.585254	-4.56878
Olfr560	-0.991573	-3.07704	-1.97036	0.103148	0.585254	-4.56878
Pira12	-0.991573	-3.07704	-1.97036	0.103148	0.585254	-4.56878
Piwil1	-0.991573	-3.07704	-1.97036	0.103148	0.585254	-4.56878
Prl2c3	-0.991573	-3.07704	-1.97036	0.103148	0.585254	-4.56878
Ptgdr2	-0.991573	-3.07704	-1.97036	0.103148	0.585254	-4.56878
Rlbp1	-0.991573	-3.07704	-1.97036	0.103148	0.585254	-4.56878
Snord66	-0.991573	-3.07704	-1.97036	0.103148	0.585254	-4.56878
Spx	-0.991573	-3.07704	-1.97036	0.103148	0.585254	-4.56878
Stil	-0.991573	-3.07704	-1.97036	0.103148	0.585254	-4.56878
Tcp11x2	-0.991573	-3.07704	-1.97036	0.103148	0.585254	-4.56878
Tekt3	-0.991573	-3.07704	-1.97036	0.103148	0.585254	-4.56878
Unc5d	-0.991573	-3.07704	-1.97036	0.103148	0.585254	-4.56878
Megf6	-0.991065	0.417616	-1.41197	0.214397	0.585254	-5.52155
Gbp10	-0.99076	4.33663	-2.9245	0.0309851	0.585254	-4.47329
Nap1l5	-0.990742	-0.812934	-3.7705	0.0104525	0.533226	-2.35023
Snhg3	-0.988874	-1.77474	-1.48156	0.195832	0.585254	-5.07493
Tmem35b	-0.988686	0.0444697	-1.48926	0.193875	0.585254	-5.34511
Gm6939	-0.988442	-1.20547	-1.22229	0.273622	0.585254	-5.39359
Ldlrad2	-0.987716	-3.07704	-1.10526	0.31711	0.585254	-5.58332
Loxhd1	-0.987716	-3.07704	-1.10526	0.31711	0.585254	-5.58332
Ly6g5c	-0.987716	-3.07704	-1.10526	0.31711	0.585254	-5.58332
Id4	-0.987618	-0.408028	-2.91483	0.0313461	0.585254	-3.45684
Exoc3l4	-0.987182	-1.50861	-1.51755	0.186842	0.585254	-5.04163
2900040C04Rik	-0.986614	-0.607752	-1.98449	0.101261	0.585254	-4.59172
Itih5l-ps	-0.986459	-1.17769	-1.28113	0.253824	0.585254	-5.33462
Gm49668	-0.986045	0.89727	-2.57235	0.0476732	0.585254	-4.14511
Gm40841	-0.985788	0.767295	-2.63793	0.0439388	0.585254	-4.02983
Gm536	-0.98513	-0.546592	-1.4593	0.201598	0.585254	-5.25152
Gm19829	-0.984368	-1.13577	-1.11984	0.311384	0.585254	-5.51092
Hmcn1	-0.984096	-0.246435	-0.853787	0.43045	0.585254	-5.94898
Aoc2	-0.983515	1.72817	-4.48477	0.00577333	0.41247	-2.05509
Adgrg2	-0.98331	1.13998	-2.55351	0.0488084	0.585254	-4.22585
Mfsd2b	-0.983296	1.13407	-2.03716	0.0945311	0.585254	-4.90466
Phf11b	-0.983105	-1.48259	-1.06219	0.334551	0.585254	-5.54142
Rpl13-ps6	-0.982961	-0.194677	-3.47478	0.0161092	0.585254	-2.81804
Upk1a	-0.982822	0.253464	-1.70644	0.145846	0.585254	-5.1263
D530018E20Rik	-0.982645	-2.09933	-1.04784	0.34054	0.585254	-5.54625
Sox18	-0.982533	5.66315	-2.88895	0.0323357	0.585254	-4.73764
C430014B12Rik	-0.982299	-2.30306	-1.37454	0.225052	0.585254	-5.19987
Gm18432	-0.982299	-2.30306	-1.37454	0.225052	0.585254	-5.19987
Gm6883	-0.982299	-2.30306	-1.37454	0.225052	0.585254	-5.19987
Lpar2	-0.982266	0.546924	-4.02237	0.00909548	0.505309	-2.32914
Gm50313	-0.98202	-2.30306	-1.37781	0.224102	0.585254	-5.19619
Gm6075	-0.98202	-2.30306	-1.37781	0.224102	0.585254	-5.19619
H4c3	-0.98202	-2.30306	-1.37781	0.224102	0.585254	-5.19619
Ly6k	-0.98202	-2.30306	-1.37781	0.224102	0.585254	-5.19619
Xkrx	-0.981635	-1.52908	-1.55402	0.178138	0.585254	-4.99542
Fancg	-0.981319	1.22091	-4.60491	0.00514944	0.390727	-1.83554
Gm2979	-0.981303	-2.54872	-2.10363	0.0866956	0.585254	-4.34142
Gm30262	-0.981303	-2.54872	-2.10363	0.0866956	0.585254	-4.34142
Gm45148	-0.981303	-2.54872	-2.10363	0.0866956	0.585254	-4.34142
Gm6913	-0.981303	-2.54872	-2.10363	0.0866956	0.585254	-4.34142
Gm8947	-0.981303	-2.54872	-2.10363	0.0866956	0.585254	-4.34142
Nfe2l3	-0.981303	-2.54872	-2.10363	0.0866956	0.585254	-4.34142
Serpina1d	-0.981303	-2.54872	-2.10363	0.0866956	0.585254	-4.34142
Ovgp1	-0.98085	1.07244	-4.81602	0.00409584	0.352774	-1.57784
Mok	-0.980441	-0.738663	-1.13441	0.305753	0.585254	-5.57115
Angptl7	-0.979544	3.17551	-2.095	0.087674	0.585254	-5.34009
Pi4k2b	-0.978107	0.35514	-1.75512	0.136807	0.585254	-5.0849
Tnmd	-0.978077	1.47292	-4.31851	0.00678585	0.442202	-2.18039
Brsk1	-0.977885	-0.450011	-1.73201	0.141026	0.585254	-4.93993
Tdg	-0.975912	1.55047	-2.39149	0.0598722	0.585254	-4.5374
Spag8	-0.974486	0.461282	-2.7952	0.0362205	0.585254	-3.76402
Gm43110	-0.974177	-0.734588	-1.0928	0.322075	0.585254	-5.61469
Mt2	-0.973672	0.713211	-2.65367	0.0430908	0.585254	-3.99823
C430049B03Rik	-0.973402	-2.14125	-1.10134	0.318664	0.585254	-5.4856
Gm47962	-0.972959	-1.19795	-1.26065	0.260562	0.585254	-5.35357
Fmnl2	-0.972825	1.57	-2.86187	0.0334086	0.585254	-3.92514
Gm9824	-0.972693	0.367744	-1.40447	0.216492	0.585254	-5.51865
Gm9791	-0.972322	-1.4901	-1.37255	0.225634	0.585254	-5.20649
Gm37320	-0.971796	0.251152	-2.80635	0.0357324	0.585254	-3.70809
Mir703	-0.971723	-1.3468	-1.29005	0.250936	0.585254	-5.30704
S1pr4	-0.97127	2.01308	-2.68511	0.0414497	0.585254	-4.26412
Gm4857	-0.971135	-1.07709	-1.13961	0.303763	0.585254	-5.50095
Lhb	-0.969842	-0.0204529	-1.09467	0.321326	0.585254	-5.77366
Gm13803	-0.969795	-1.2586	-1.14141	0.303078	0.585254	-5.47127
Tyms	-0.969752	-0.329233	-1.93138	0.108549	0.585254	-4.71405
Sox5	-0.969751	-0.744423	-0.952143	0.382777	0.585254	-5.75178
Haspin	-0.969529	-0.639751	-1.00468	0.359089	0.585254	-5.72249
Bcl2	-0.969095	1.87219	-1.83793	0.122704	0.585254	-5.3538
Hcn1	-0.967574	-0.980287	-2.04246	0.0938805	0.585254	-4.45302
Gm14286	-0.966807	-0.548774	-2.17449	0.0790866	0.585254	-4.36129
Gm13204	-0.966771	-1.46233	-1.0925	0.322196	0.585254	-5.50985
Rpl15-ps2	-0.966619	-0.445936	-1.48114	0.195942	0.585254	-5.24609
Gm20304	-0.965421	-1.50861	-1.37424	0.225141	0.585254	-5.20636
Hhip	-0.964703	-0.950191	-1.0016	0.360445	0.585254	-5.66096
Cpxm2	-0.963546	3.43322	-5.47265	0.00238318	0.267886	-1.42296
Rps27rt	-0.96348	0.363977	-3.83138	0.0110229	0.546472	-2.50598
Fth1-ps	-0.962817	3.61787	-1.51873	0.186555	0.585254	-6.19824
Snord7	-0.962588	-0.801344	-1.37157	0.225919	0.585254	-5.30072
Gm8326	-0.962309	-0.607447	-1.83179	0.123698	0.585254	-4.78435
Rpl7a-ps11	-0.962016	-1.38142	-1.09849	0.319801	0.585254	-5.50545
Rab27b	-0.961715	-1.61293	-1.24038	0.267393	0.585254	-5.34767
9530056E24Rik	-0.961621	-2.54872	-1.00611	0.358459	0.585254	-5.6092
A730049H05Rik	-0.961466	-1.77474	-1.36256	0.228567	0.585254	-5.21063
Tmem269	-0.961466	-1.77474	-1.36256	0.228567	0.585254	-5.21063
Rasgrp2	-0.961446	5.40442	-3.68416	0.0130476	0.5814	-3.68985
Gm13488	-0.960694	-2.30306	-0.919944	0.397904	0.585254	-5.66358
Gm12096	-0.960657	-2.03257	-0.981202	0.369523	0.585254	-5.60013
Stab1	-0.9605	4.09943	-3.59049	0.014445	0.585254	-3.58441
2810407A14Rik	-0.960455	-2.28258	-0.88997	0.412405	0.585254	-5.69095
Gm10561	-0.960244	-2.54872	-1.18588	0.286557	0.585254	-5.42923
Gm8098	-0.960244	-2.54872	-1.18588	0.286557	0.585254	-5.42923
Spata25	-0.960244	-2.54872	-1.18588	0.286557	0.585254	-5.42923
Arhgap25	-0.960056	1.52703	-2.28018	0.0690182	0.585254	-4.67935
Lrrc73	-0.958315	-0.973959	-1.02616	0.349754	0.585254	-5.63382
Eva1b	-0.958004	2.1808	-2.96241	0.0296129	0.585254	-3.94434
Dmkn	-0.957921	-0.97593	-1.97229	0.102889	0.585254	-4.54257
Zfp951	-0.956115	-1.46408	-0.958873	0.379674	0.585254	-5.63768
Gpr135	-0.956014	-1.75426	-1.30966	0.244697	0.585254	-5.273
A930035D04Rik	-0.955691	-1.38142	-1.09332	0.321865	0.585254	-5.51062
Gm16164	-0.955477	-1.24642	-2.61373	0.0450304	0.585254	-3.70643
Gm27003	-0.955375	-0.838954	-1.96098	0.104422	0.585254	-4.58009
B3gnt9	-0.955211	0.442312	-2.61812	0.0450319	0.585254	-3.98666
Rin3	-0.954893	4.70384	-4.74645	0.00451171	0.370547	-2.37728
Atcay	-0.954393	2.861	-1.47612	0.197227	0.585254	-6.07508
Srpx	-0.954129	0.0921524	-2.10652	0.0863703	0.585254	-4.57708
Rps15-ps2	-0.953663	1.17958	-2.57208	0.0476892	0.585254	-4.21131
Galnt18	-0.952346	3.24219	-2.71881	0.039766	0.585254	-4.51894
Lgals4	-0.951964	5.96807	-3.79726	0.0115604	0.554563	-3.63453
Gm2011	-0.95186	1.1004	-1.65656	0.155722	0.585254	-5.39256
Rps12	-0.951601	6.38327	-5.1996	0.0030067	0.3056	-2.15411
Gm9067	-0.951552	-0.169179	-1.76284	0.135426	0.585254	-4.96062
Gm14630	-0.95127	-1.00435	-0.943988	0.386564	0.585254	-5.70561
Gm17511	-0.950693	-1.36727	-1.35488	0.230847	0.585254	-5.23187
Tpk1	-0.950523	0.231281	-1.43649	0.207673	0.585254	-5.45272
Cdc42ep5	-0.950371	0.261436	-1.79459	0.129891	0.585254	-5.01583
Tbx21	-0.950225	-1.10311	-1.80794	0.127634	0.585254	-4.72582
Niban3	-0.949847	1.68742	-2.93536	0.0305849	0.585254	-3.85929
Klhl11	-0.949469	1.05095	-3.50147	0.0159318	0.585254	-3.01619
Plaur	-0.949347	1.32004	-2.46526	0.0545319	0.585254	-4.38471
Gm14414	-0.949198	-1.77474	-1.35021	0.232243	0.585254	-5.22444
Gm7936	-0.949074	0.669721	-1.09065	0.322939	0.585254	-5.94095
Setd4	-0.94905	0.308289	-1.97495	0.102532	0.585254	-4.79391
Gm10382	-0.948774	-1.50425	-1.97673	0.102293	0.585254	-4.48064
Gm9419	-0.948774	-1.50425	-1.97673	0.102293	0.585254	-4.48064
Nuak2	-0.948674	0.872023	-1.84252	0.121967	0.585254	-5.09793
Panx2	-0.948529	-1.61293	-1.16401	0.29458	0.585254	-5.42811
Tnfaip8l1	-0.948268	-0.178186	-3.92346	0.0091296	0.506144	-2.27011
Gm6092	-0.948238	-1.4901	-4.7756	0.0036516	0.334034	-1.33429
Ciart	-0.948134	2.83986	-4.10632	0.00838818	0.486386	-2.71327
Recql4	-0.948094	-0.831439	-0.939578	0.388625	0.585254	-5.74408
Gm9493	-0.948076	0.426811	-1.1956	0.28305	0.585254	-5.77024
Rcn3	-0.947536	3.24617	-2.6718	0.0421356	0.585254	-4.58292
Mall	-0.946363	3.15339	-4.58213	0.00526151	0.392794	-2.25834
Gm18134	-0.946321	-0.641855	-1.61468	0.164523	0.585254	-5.04743
Gm15706	-0.945365	0.0094225	-1.76559	0.134937	0.585254	-4.99652
2810454H06Rik	-0.945074	-0.718097	-1.90626	0.11218	0.585254	-4.67052
Bik	-0.944016	0.0795564	-1.38344	0.222474	0.585254	-5.47784
Gm47445	-0.943689	-1.52908	-1.37975	0.22354	0.585254	-5.1967
Gm47071	-0.943558	-0.313191	-3.91961	0.00896909	0.500383	-2.24433
Gabrb1	-0.943501	-2.30306	-1.235	0.269233	0.585254	-5.35308
Sh2d2a	-0.943501	-2.30306	-1.235	0.269233	0.585254	-5.35308
Pcdhb10	-0.942902	-2.30306	-0.889651	0.412561	0.585254	-5.69023
Fam186b	-0.942459	-2.54872	-1.02615	0.349758	0.585254	-5.59005
Sag	-0.942421	-2.02039	-1.42191	0.211646	0.585254	-5.14115
4921536K21Rik	-0.941818	1.5164	-2.24399	0.0723036	0.585254	-4.72755
Tmem204	-0.941016	5.26478	-3.50841	0.0158099	0.585254	-3.88464
Gm5873	-0.940939	-1.50425	-1.03945	0.344082	0.585254	-5.55463
Gm6501	-0.940673	-1.80915	-0.835331	0.439882	0.585254	-5.72699
4930509G22Rik	-0.940562	-2.54872	-1.71527	0.144163	0.585254	-4.8219
Acan	-0.940562	-2.54872	-1.71527	0.144163	0.585254	-4.8219
Cbln1	-0.940562	-2.54872	-1.71527	0.144163	0.585254	-4.8219
Gm10257	-0.940562	-2.54872	-1.71527	0.144163	0.585254	-4.8219
Gm10309	-0.940562	-2.54872	-1.71527	0.144163	0.585254	-4.8219
Gm11972	-0.940562	-2.54872	-1.71527	0.144163	0.585254	-4.8219
Gm18813	-0.940562	-2.54872	-1.71527	0.144163	0.585254	-4.8219
Gm19434	-0.940562	-2.54872	-1.71527	0.144163	0.585254	-4.8219
Gm27201	-0.940562	-2.54872	-1.71527	0.144163	0.585254	-4.8219
Gm35060	-0.940562	-2.54872	-1.71527	0.144163	0.585254	-4.8219
Gm36372	-0.940562	-2.54872	-1.71527	0.144163	0.585254	-4.8219
Gm38118	-0.940562	-2.54872	-1.71527	0.144163	0.585254	-4.8219
Gm43625	-0.940562	-2.54872	-1.71527	0.144163	0.585254	-4.8219
Gm5338	-0.940562	-2.54872	-1.71527	0.144163	0.585254	-4.8219
Ndst3	-0.940562	-2.54872	-1.71527	0.144163	0.585254	-4.8219
Pax9	-0.940562	-2.54872	-1.71527	0.144163	0.585254	-4.8219
Gm10080	-0.939327	0.15738	-2.71956	0.0397294	0.585254	-3.80094
Rpl19-ps11	-0.938167	1.21731	-1.63503	0.160188	0.585254	-5.44707
Sardh	-0.937902	0.249816	-3.45286	0.0168161	0.585254	-2.92428
Gm2606	-0.937393	-0.615836	-2.14802	0.0818438	0.585254	-4.38283
1700016G22Rik	-0.937295	-3.07704	-2.22777	0.07383	0.585254	-4.24401
2310067P03Rik	-0.937295	-3.07704	-2.22777	0.07383	0.585254	-4.24401
2610027F03Rik	-0.937295	-3.07704	-2.22777	0.07383	0.585254	-4.24401
3300002A11Rik	-0.937295	-3.07704	-2.22777	0.07383	0.585254	-4.24401
5330434G04Rik	-0.937295	-3.07704	-2.22777	0.07383	0.585254	-4.24401
8030474K03Rik	-0.937295	-3.07704	-2.22777	0.07383	0.585254	-4.24401
Actb-ps1	-0.937295	-3.07704	-2.22777	0.07383	0.585254	-4.24401
Adrb1	-0.937295	-3.07704	-2.22777	0.07383	0.585254	-4.24401
Cel	-0.937295	-3.07704	-2.22777	0.07383	0.585254	-4.24401
D930019O06Rik	-0.937295	-3.07704	-2.22777	0.07383	0.585254	-4.24401
Epp13	-0.937295	-3.07704	-2.22777	0.07383	0.585254	-4.24401
Fer1l4	-0.937295	-3.07704	-2.22777	0.07383	0.585254	-4.24401
Frs3os	-0.937295	-3.07704	-2.22777	0.07383	0.585254	-4.24401
Gm10517	-0.937295	-3.07704	-2.22777	0.07383	0.585254	-4.24401
Gm10640	-0.937295	-3.07704	-2.22777	0.07383	0.585254	-4.24401
Gm10827	-0.937295	-3.07704	-2.22777	0.07383	0.585254	-4.24401
Gm11307	-0.937295	-3.07704	-2.22777	0.07383	0.585254	-4.24401
Gm12194	-0.937295	-3.07704	-2.22777	0.07383	0.585254	-4.24401
Gm12611	-0.937295	-3.07704	-2.22777	0.07383	0.585254	-4.24401
Gm12657	-0.937295	-3.07704	-2.22777	0.07383	0.585254	-4.24401
Gm12700	-0.937295	-3.07704	-2.22777	0.07383	0.585254	-4.24401
Gm12748	-0.937295	-3.07704	-2.22777	0.07383	0.585254	-4.24401
Gm12853	-0.937295	-3.07704	-2.22777	0.07383	0.585254	-4.24401
Gm13518	-0.937295	-3.07704	-2.22777	0.07383	0.585254	-4.24401
Gm13607	-0.937295	-3.07704	-2.22777	0.07383	0.585254	-4.24401
Gm13653	-0.937295	-3.07704	-2.22777	0.07383	0.585254	-4.24401
Gm14234	-0.937295	-3.07704	-2.22777	0.07383	0.585254	-4.24401
Gm14439	-0.937295	-3.07704	-2.22777	0.07383	0.585254	-4.24401
Gm14650	-0.937295	-3.07704	-2.22777	0.07383	0.585254	-4.24401
Gm14935	-0.937295	-3.07704	-2.22777	0.07383	0.585254	-4.24401
Gm15235	-0.937295	-3.07704	-2.22777	0.07383	0.585254	-4.24401
Gm15539	-0.937295	-3.07704	-2.22777	0.07383	0.585254	-4.24401
Gm15596	-0.937295	-3.07704	-2.22777	0.07383	0.585254	-4.24401
Gm15766	-0.937295	-3.07704	-2.22777	0.07383	0.585254	-4.24401
Gm16082	-0.937295	-3.07704	-2.22777	0.07383	0.585254	-4.24401
Gm16391	-0.937295	-3.07704	-2.22777	0.07383	0.585254	-4.24401
Gm16758	-0.937295	-3.07704	-2.22777	0.07383	0.585254	-4.24401
Gm18425	-0.937295	-3.07704	-2.22777	0.07383	0.585254	-4.24401
Gm19109	-0.937295	-3.07704	-2.22777	0.07383	0.585254	-4.24401
Gm25579	-0.937295	-3.07704	-2.22777	0.07383	0.585254	-4.24401
Gm28180	-0.937295	-3.07704	-2.22777	0.07383	0.585254	-4.24401
Gm29100	-0.937295	-3.07704	-2.22777	0.07383	0.585254	-4.24401
Gm29183	-0.937295	-3.07704	-2.22777	0.07383	0.585254	-4.24401
Gm29629	-0.937295	-3.07704	-2.22777	0.07383	0.585254	-4.24401
Gm30173	-0.937295	-3.07704	-2.22777	0.07383	0.585254	-4.24401
Gm30738	-0.937295	-3.07704	-2.22777	0.07383	0.585254	-4.24401
Gm3203	-0.937295	-3.07704	-2.22777	0.07383	0.585254	-4.24401
Gm34005	-0.937295	-3.07704	-2.22777	0.07383	0.585254	-4.24401
Gm34354	-0.937295	-3.07704	-2.22777	0.07383	0.585254	-4.24401
Gm36378	-0.937295	-3.07704	-2.22777	0.07383	0.585254	-4.24401
Gm37370	-0.937295	-3.07704	-2.22777	0.07383	0.585254	-4.24401
Gm38037	-0.937295	-3.07704	-2.22777	0.07383	0.585254	-4.24401
Gm38137	-0.937295	-3.07704	-2.22777	0.07383	0.585254	-4.24401
Gm38593	-0.937295	-3.07704	-2.22777	0.07383	0.585254	-4.24401
Gm4165	-0.937295	-3.07704	-2.22777	0.07383	0.585254	-4.24401
Gm42820	-0.937295	-3.07704	-2.22777	0.07383	0.585254	-4.24401
Gm42980	-0.937295	-3.07704	-2.22777	0.07383	0.585254	-4.24401
Gm43289	-0.937295	-3.07704	-2.22777	0.07383	0.585254	-4.24401
Gm43382	-0.937295	-3.07704	-2.22777	0.07383	0.585254	-4.24401
Gm43693	-0.937295	-3.07704	-2.22777	0.07383	0.585254	-4.24401
Gm44237	-0.937295	-3.07704	-2.22777	0.07383	0.585254	-4.24401
Gm45893	-0.937295	-3.07704	-2.22777	0.07383	0.585254	-4.24401
Gm48291	-0.937295	-3.07704	-2.22777	0.07383	0.585254	-4.24401
Gm48766	-0.937295	-3.07704	-2.22777	0.07383	0.585254	-4.24401
Gm49061	-0.937295	-3.07704	-2.22777	0.07383	0.585254	-4.24401
Gm49119	-0.937295	-3.07704	-2.22777	0.07383	0.585254	-4.24401
Gm50233	-0.937295	-3.07704	-2.22777	0.07383	0.585254	-4.24401
Gm5176	-0.937295	-3.07704	-2.22777	0.07383	0.585254	-4.24401
Gm53055	-0.937295	-3.07704	-2.22777	0.07383	0.585254	-4.24401
Gm5426	-0.937295	-3.07704	-2.22777	0.07383	0.585254	-4.24401
Gm5851	-0.937295	-3.07704	-2.22777	0.07383	0.585254	-4.24401
Gm6209	-0.937295	-3.07704	-2.22777	0.07383	0.585254	-4.24401
Gm6334	-0.937295	-3.07704	-2.22777	0.07383	0.585254	-4.24401
Gm6686	-0.937295	-3.07704	-2.22777	0.07383	0.585254	-4.24401
Gm6724	-0.937295	-3.07704	-2.22777	0.07383	0.585254	-4.24401
Gm7492	-0.937295	-3.07704	-2.22777	0.07383	0.585254	-4.24401
Gm7619	-0.937295	-3.07704	-2.22777	0.07383	0.585254	-4.24401
Gm8131	-0.937295	-3.07704	-2.22777	0.07383	0.585254	-4.24401
Gm8319	-0.937295	-3.07704	-2.22777	0.07383	0.585254	-4.24401
Gm8378	-0.937295	-3.07704	-2.22777	0.07383	0.585254	-4.24401
Gm8488	-0.937295	-3.07704	-2.22777	0.07383	0.585254	-4.24401
Gm8804	-0.937295	-3.07704	-2.22777	0.07383	0.585254	-4.24401
Gm8837	-0.937295	-3.07704	-2.22777	0.07383	0.585254	-4.24401
Gm9038	-0.937295	-3.07704	-2.22777	0.07383	0.585254	-4.24401
Gm9279	-0.937295	-3.07704	-2.22777	0.07383	0.585254	-4.24401
Gnpnat1	-0.937295	-3.07704	-2.22777	0.07383	0.585254	-4.24401
Grin3a	-0.937295	-3.07704	-2.22777	0.07383	0.585254	-4.24401
Gzma	-0.937295	-3.07704	-2.22777	0.07383	0.585254	-4.24401
H4c14	-0.937295	-3.07704	-2.22777	0.07383	0.585254	-4.24401
Kndc1	-0.937295	-3.07704	-2.22777	0.07383	0.585254	-4.24401
Krt17	-0.937295	-3.07704	-2.22777	0.07383	0.585254	-4.24401
Mir486	-0.937295	-3.07704	-2.22777	0.07383	0.585254	-4.24401
mt-Td	-0.937295	-3.07704	-2.22777	0.07383	0.585254	-4.24401
Muc19	-0.937295	-3.07704	-2.22777	0.07383	0.585254	-4.24401
Nkx2-3	-0.937295	-3.07704	-2.22777	0.07383	0.585254	-4.24401
Nscme3l	-0.937295	-3.07704	-2.22777	0.07383	0.585254	-4.24401
Pate2	-0.937295	-3.07704	-2.22777	0.07383	0.585254	-4.24401
Pcsk1n	-0.937295	-3.07704	-2.22777	0.07383	0.585254	-4.24401
Pou3f3	-0.937295	-3.07704	-2.22777	0.07383	0.585254	-4.24401
Rbfox3	-0.937295	-3.07704	-2.22777	0.07383	0.585254	-4.24401
Rpl23a-ps14	-0.937295	-3.07704	-2.22777	0.07383	0.585254	-4.24401
Rpl26-ps4	-0.937295	-3.07704	-2.22777	0.07383	0.585254	-4.24401
Rpl27a-ps1	-0.937295	-3.07704	-2.22777	0.07383	0.585254	-4.24401
Rpl36-ps4	-0.937295	-3.07704	-2.22777	0.07383	0.585254	-4.24401
Saa1	-0.937295	-3.07704	-2.22777	0.07383	0.585254	-4.24401
Serpinc1	-0.937295	-3.07704	-2.22777	0.07383	0.585254	-4.24401
Spock1	-0.937295	-3.07704	-2.22777	0.07383	0.585254	-4.24401
Tmem114	-0.937295	-3.07704	-2.22777	0.07383	0.585254	-4.24401
Trim71	-0.937295	-3.07704	-2.22777	0.07383	0.585254	-4.24401
Vsnl1	-0.937295	-3.07704	-2.22777	0.07383	0.585254	-4.24401
Gm49284	-0.937044	1.74752	-3.42291	0.0173884	0.585254	-3.26413
Gm50455	-0.936233	-1.51058	-1.22637	0.272205	0.585254	-5.36323
Cpne7	-0.934795	0.374894	-1.33589	0.236572	0.585254	-5.60197
Fgfr3	-0.934777	4.41223	-2.69421	0.0409873	0.585254	-4.79475
Dnhd1	-0.934543	0.938908	-2.36451	0.0619634	0.585254	-4.42731
Gm48067	-0.934361	1.6878	-1.54537	0.180166	0.585254	-5.6816
Gm10287	-0.9342	-2.56722	-1.24898	0.264476	0.585254	-5.36397
Gm37074	-0.9342	-2.56722	-1.24898	0.264476	0.585254	-5.36397
Gm8834	-0.9342	-2.56722	-1.24898	0.264476	0.585254	-5.36397
Mif-ps6	-0.9342	-2.56722	-1.24898	0.264476	0.585254	-5.36397
Slc26a1	-0.9342	-2.56722	-1.24898	0.264476	0.585254	-5.36397
Smad6	-0.933881	3.39889	-3.51384	0.0157153	0.585254	-3.53586
Rps18	-0.933836	6.25533	-5.90316	0.00168044	0.223478	-1.46852
Mrpl23-ps1	-0.933708	1.61216	-1.58727	0.170544	0.585254	-5.61047
Gm5910	-0.933505	-0.0348503	-1.23708	0.268521	0.585254	-5.61949
1700010G06Rik	-0.933438	-3.07704	-2.25333	0.0714405	0.585254	-4.21176
1700061E17Rik	-0.933438	-3.07704	-2.25333	0.0714405	0.585254	-4.21176
1700071M16Rik	-0.933438	-3.07704	-2.25333	0.0714405	0.585254	-4.21176
1700093J21Rik	-0.933438	-3.07704	-2.25333	0.0714405	0.585254	-4.21176
5430420F09Rik	-0.933438	-3.07704	-2.25333	0.0714405	0.585254	-4.21176
9930120I10Rik	-0.933438	-3.07704	-2.25333	0.0714405	0.585254	-4.21176
A130048G24Rik	-0.933438	-3.07704	-2.25333	0.0714405	0.585254	-4.21176
Adgra1	-0.933438	-3.07704	-2.25333	0.0714405	0.585254	-4.21176
Ak3l2-ps	-0.933438	-3.07704	-2.25333	0.0714405	0.585254	-4.21176
AU018091	-0.933438	-3.07704	-2.25333	0.0714405	0.585254	-4.21176
AU022754	-0.933438	-3.07704	-2.25333	0.0714405	0.585254	-4.21176
Bsx	-0.933438	-3.07704	-2.25333	0.0714405	0.585254	-4.21176
Cacna1f	-0.933438	-3.07704	-2.25333	0.0714405	0.585254	-4.21176
Cdrt4os1	-0.933438	-3.07704	-2.25333	0.0714405	0.585254	-4.21176
Cpz	-0.933438	-3.07704	-2.25333	0.0714405	0.585254	-4.21176
D730005E14Rik	-0.933438	-3.07704	-2.25333	0.0714405	0.585254	-4.21176
Dscam	-0.933438	-3.07704	-2.25333	0.0714405	0.585254	-4.21176
Edaradd	-0.933438	-3.07704	-2.25333	0.0714405	0.585254	-4.21176
Fam163b	-0.933438	-3.07704	-2.25333	0.0714405	0.585254	-4.21176
Gabrq	-0.933438	-3.07704	-2.25333	0.0714405	0.585254	-4.21176
Gemin4	-0.933438	-3.07704	-2.25333	0.0714405	0.585254	-4.21176
Gm10830	-0.933438	-3.07704	-2.25333	0.0714405	0.585254	-4.21176
Gm11496	-0.933438	-3.07704	-2.25333	0.0714405	0.585254	-4.21176
Gm11766	-0.933438	-3.07704	-2.25333	0.0714405	0.585254	-4.21176
Gm12112	-0.933438	-3.07704	-2.25333	0.0714405	0.585254	-4.21176
Gm12607	-0.933438	-3.07704	-2.25333	0.0714405	0.585254	-4.21176
Gm12727	-0.933438	-3.07704	-2.25333	0.0714405	0.585254	-4.21176
Gm12784	-0.933438	-3.07704	-2.25333	0.0714405	0.585254	-4.21176
Gm13207	-0.933438	-3.07704	-2.25333	0.0714405	0.585254	-4.21176
Gm13407	-0.933438	-3.07704	-2.25333	0.0714405	0.585254	-4.21176
Gm13500	-0.933438	-3.07704	-2.25333	0.0714405	0.585254	-4.21176
Gm13999	-0.933438	-3.07704	-2.25333	0.0714405	0.585254	-4.21176
Gm14056	-0.933438	-3.07704	-2.25333	0.0714405	0.585254	-4.21176
Gm14291	-0.933438	-3.07704	-2.25333	0.0714405	0.585254	-4.21176
Gm14765	-0.933438	-3.07704	-2.25333	0.0714405	0.585254	-4.21176
Gm14848	-0.933438	-3.07704	-2.25333	0.0714405	0.585254	-4.21176
Gm15551	-0.933438	-3.07704	-2.25333	0.0714405	0.585254	-4.21176
Gm15808	-0.933438	-3.07704	-2.25333	0.0714405	0.585254	-4.21176
Gm15868	-0.933438	-3.07704	-2.25333	0.0714405	0.585254	-4.21176
Gm15957	-0.933438	-3.07704	-2.25333	0.0714405	0.585254	-4.21176
Gm16208	-0.933438	-3.07704	-2.25333	0.0714405	0.585254	-4.21176
Gm16523	-0.933438	-3.07704	-2.25333	0.0714405	0.585254	-4.21176
Gm17168	-0.933438	-3.07704	-2.25333	0.0714405	0.585254	-4.21176
Gm17415	-0.933438	-3.07704	-2.25333	0.0714405	0.585254	-4.21176
Gm17938	-0.933438	-3.07704	-2.25333	0.0714405	0.585254	-4.21176
Gm18169	-0.933438	-3.07704	-2.25333	0.0714405	0.585254	-4.21176
Gm19100	-0.933438	-3.07704	-2.25333	0.0714405	0.585254	-4.21176
Gm19552	-0.933438	-3.07704	-2.25333	0.0714405	0.585254	-4.21176
Gm20511	-0.933438	-3.07704	-2.25333	0.0714405	0.585254	-4.21176
Gm21451	-0.933438	-3.07704	-2.25333	0.0714405	0.585254	-4.21176
Gm23628	-0.933438	-3.07704	-2.25333	0.0714405	0.585254	-4.21176
Gm25076	-0.933438	-3.07704	-2.25333	0.0714405	0.585254	-4.21176
Gm25291	-0.933438	-3.07704	-2.25333	0.0714405	0.585254	-4.21176
Gm25323	-0.933438	-3.07704	-2.25333	0.0714405	0.585254	-4.21176
Gm26286	-0.933438	-3.07704	-2.25333	0.0714405	0.585254	-4.21176
Gm26590	-0.933438	-3.07704	-2.25333	0.0714405	0.585254	-4.21176
Gm26891	-0.933438	-3.07704	-2.25333	0.0714405	0.585254	-4.21176
Gm2762	-0.933438	-3.07704	-2.25333	0.0714405	0.585254	-4.21176
Gm28686	-0.933438	-3.07704	-2.25333	0.0714405	0.585254	-4.21176
Gm2897	-0.933438	-3.07704	-2.25333	0.0714405	0.585254	-4.21176
Gm30373	-0.933438	-3.07704	-2.25333	0.0714405	0.585254	-4.21176
Gm34636	-0.933438	-3.07704	-2.25333	0.0714405	0.585254	-4.21176
Gm36543	-0.933438	-3.07704	-2.25333	0.0714405	0.585254	-4.21176
Gm3786	-0.933438	-3.07704	-2.25333	0.0714405	0.585254	-4.21176
Gm38357	-0.933438	-3.07704	-2.25333	0.0714405	0.585254	-4.21176
Gm39197	-0.933438	-3.07704	-2.25333	0.0714405	0.585254	-4.21176
Gm40466	-0.933438	-3.07704	-2.25333	0.0714405	0.585254	-4.21176
Gm4117	-0.933438	-3.07704	-2.25333	0.0714405	0.585254	-4.21176
Gm42572	-0.933438	-3.07704	-2.25333	0.0714405	0.585254	-4.21176
Gm42781	-0.933438	-3.07704	-2.25333	0.0714405	0.585254	-4.21176
Gm42798	-0.933438	-3.07704	-2.25333	0.0714405	0.585254	-4.21176
Gm42929	-0.933438	-3.07704	-2.25333	0.0714405	0.585254	-4.21176
Gm43032	-0.933438	-3.07704	-2.25333	0.0714405	0.585254	-4.21176
Gm43059	-0.933438	-3.07704	-2.25333	0.0714405	0.585254	-4.21176
Gm43425	-0.933438	-3.07704	-2.25333	0.0714405	0.585254	-4.21176
Gm43568	-0.933438	-3.07704	-2.25333	0.0714405	0.585254	-4.21176
Gm44163	-0.933438	-3.07704	-2.25333	0.0714405	0.585254	-4.21176
Gm45081	-0.933438	-3.07704	-2.25333	0.0714405	0.585254	-4.21176
Gm45159	-0.933438	-3.07704	-2.25333	0.0714405	0.585254	-4.21176
Gm45252	-0.933438	-3.07704	-2.25333	0.0714405	0.585254	-4.21176
Gm45446	-0.933438	-3.07704	-2.25333	0.0714405	0.585254	-4.21176
Gm46593	-0.933438	-3.07704	-2.25333	0.0714405	0.585254	-4.21176
Gm48268	-0.933438	-3.07704	-2.25333	0.0714405	0.585254	-4.21176
Gm49244	-0.933438	-3.07704	-2.25333	0.0714405	0.585254	-4.21176
Gm49494	-0.933438	-3.07704	-2.25333	0.0714405	0.585254	-4.21176
Gm49549	-0.933438	-3.07704	-2.25333	0.0714405	0.585254	-4.21176
Gm50166	-0.933438	-3.07704	-2.25333	0.0714405	0.585254	-4.21176
Gm52957	-0.933438	-3.07704	-2.25333	0.0714405	0.585254	-4.21176
Gm5445	-0.933438	-3.07704	-2.25333	0.0714405	0.585254	-4.21176
Gm5447	-0.933438	-3.07704	-2.25333	0.0714405	0.585254	-4.21176
Gm5449	-0.933438	-3.07704	-2.25333	0.0714405	0.585254	-4.21176
Gm5978	-0.933438	-3.07704	-2.25333	0.0714405	0.585254	-4.21176
Gm6717	-0.933438	-3.07704	-2.25333	0.0714405	0.585254	-4.21176
Gm6881	-0.933438	-3.07704	-2.25333	0.0714405	0.585254	-4.21176
Gm7183	-0.933438	-3.07704	-2.25333	0.0714405	0.585254	-4.21176
Gm7788	-0.933438	-3.07704	-2.25333	0.0714405	0.585254	-4.21176
Gm8115	-0.933438	-3.07704	-2.25333	0.0714405	0.585254	-4.21176
Gm9644	-0.933438	-3.07704	-2.25333	0.0714405	0.585254	-4.21176
Gp5	-0.933438	-3.07704	-2.25333	0.0714405	0.585254	-4.21176
Gpat2	-0.933438	-3.07704	-2.25333	0.0714405	0.585254	-4.21176
Hapln1	-0.933438	-3.07704	-2.25333	0.0714405	0.585254	-4.21176
Havcr2	-0.933438	-3.07704	-2.25333	0.0714405	0.585254	-4.21176
Hspe1-ps3	-0.933438	-3.07704	-2.25333	0.0714405	0.585254	-4.21176
Ldoc1	-0.933438	-3.07704	-2.25333	0.0714405	0.585254	-4.21176
Mcmdc2	-0.933438	-3.07704	-2.25333	0.0714405	0.585254	-4.21176
Mir1968	-0.933438	-3.07704	-2.25333	0.0714405	0.585254	-4.21176
Mir6358	-0.933438	-3.07704	-2.25333	0.0714405	0.585254	-4.21176
Olfr1229	-0.933438	-3.07704	-2.25333	0.0714405	0.585254	-4.21176
Olfr341	-0.933438	-3.07704	-2.25333	0.0714405	0.585254	-4.21176
Pcare	-0.933438	-3.07704	-2.25333	0.0714405	0.585254	-4.21176
Rax	-0.933438	-3.07704	-2.25333	0.0714405	0.585254	-4.21176
Rmi2	-0.933438	-3.07704	-2.25333	0.0714405	0.585254	-4.21176
Rpl15-ps1	-0.933438	-3.07704	-2.25333	0.0714405	0.585254	-4.21176
Rpl35a-ps6	-0.933438	-3.07704	-2.25333	0.0714405	0.585254	-4.21176
Rpl9-ps4	-0.933438	-3.07704	-2.25333	0.0714405	0.585254	-4.21176
Scarna6	-0.933438	-3.07704	-2.25333	0.0714405	0.585254	-4.21176
Sfrp2	-0.933438	-3.07704	-2.25333	0.0714405	0.585254	-4.21176
Slc25a21	-0.933438	-3.07704	-2.25333	0.0714405	0.585254	-4.21176
Snord34	-0.933438	-3.07704	-2.25333	0.0714405	0.585254	-4.21176
Tlr1	-0.933438	-3.07704	-2.25333	0.0714405	0.585254	-4.21176
Tlx1	-0.933438	-3.07704	-2.25333	0.0714405	0.585254	-4.21176
Tmco5b	-0.933438	-3.07704	-2.25333	0.0714405	0.585254	-4.21176
Vsx2	-0.933438	-3.07704	-2.25333	0.0714405	0.585254	-4.21176
Xrra1	-0.933438	-3.07704	-2.25333	0.0714405	0.585254	-4.21176
Arl11	-0.933434	-1.61293	-1.12617	0.308924	0.585254	-5.4669
Gm9776	-0.933176	-0.532102	-0.887808	0.413467	0.585254	-5.85323
Efhd1	-0.933051	2.18292	-3.06438	0.0262444	0.585254	-3.81599
Gm12623	-0.932726	-2.0389	-1.92434	0.109555	0.585254	-4.53631
Ccnd1	-0.932321	3.4298	-3.80208	0.0115013	0.553963	-3.19474
Nudc-ps1	-0.931639	1.2296	-5.57337	0.00184422	0.230837	-0.796558
Npas4	-0.931469	-0.329138	-1.30245	0.246973	0.585254	-5.48025
Gm11973	-0.930259	-2.56722	-1.25224	0.263376	0.585254	-5.36045
Gm16335	-0.930259	-2.56722	-1.25224	0.263376	0.585254	-5.36045
Gm20490	-0.930259	-2.56722	-1.25224	0.263376	0.585254	-5.36045
Gm43201	-0.930259	-2.56722	-1.25224	0.263376	0.585254	-5.36045
Zfp948	-0.93	2.13295	-2.11757	0.0851407	0.585254	-5.05448
Cnr2	-0.929081	-2.30306	-1.17109	0.291959	0.585254	-5.42042
Gm3468	-0.929081	-2.30306	-1.17109	0.291959	0.585254	-5.42042
Gm48870	-0.929081	-2.30306	-1.17109	0.291959	0.585254	-5.42042
Slitrk1	-0.929081	-2.30306	-1.17109	0.291959	0.585254	-5.42042
Gm42937	-0.928916	-1.64558	-1.16538	0.294072	0.585254	-5.42092
Cd164l2	-0.928914	-2.56722	-1.0646	0.333553	0.585254	-5.55457
Pla2g4f	-0.928914	-2.56722	-1.0646	0.333553	0.585254	-5.55457
Prr36	-0.928914	-2.56722	-1.0646	0.333553	0.585254	-5.55457
Srsf3-ps	-0.927879	-0.771011	-5.82389	0.00140917	0.199907	-0.453835
Dhh	-0.927875	0.658489	-3.94768	0.00979544	0.519605	-2.42867
Chrm3	-0.927487	-1.4901	-3.31094	0.01779	0.585254	-2.82589
Gm5644	-0.926871	1.05908	-2.37596	0.0610672	0.585254	-4.44037
Boc	-0.92686	1.9482	-3.19302	0.0225884	0.585254	-3.59632
Stmn1	-0.926579	-0.469703	-1.27995	0.254207	0.585254	-5.47403
Hand2	-0.925665	-1.77474	-1.24413	0.266118	0.585254	-5.34056
Tescl	-0.925665	-1.77474	-1.24413	0.266118	0.585254	-5.34056
Gm42517	-0.925647	0.32022	-2.11173	0.0857879	0.585254	-4.61875
Gm18722	-0.925496	-0.19892	-1.48547	0.194836	0.585254	-5.29647
Eif1-ps2	-0.925401	-1.24642	-1.04043	0.343667	0.585254	-5.57418
Dnah8	-0.924029	-1.50425	-1.79389	0.13001	0.585254	-4.70597
E030013I19Rik	-0.923639	-1.77474	-1.22879	0.271369	0.585254	-5.35695
Gm9410	-0.923348	-1.63144	-1.39415	0.21941	0.585254	-5.17491
Gm4459	-0.923128	1.67146	-1.88988	0.114617	0.585254	-5.23516
Wdfy1	-0.922908	3.55445	-3.57533	0.0146868	0.585254	-3.49468
Gdf9	-0.922495	-0.533176	-1.81575	0.126331	0.585254	-4.81918
Slfn3	-0.922346	-0.804851	-0.872883	0.420853	0.585254	-5.81055
1700034H15Rik	-0.921631	-1.38142	-0.863629	0.425483	0.585254	-5.72391
Vwa1	-0.920745	4.62369	-5.8374	0.00177027	0.226082	-1.29765
Tmc8	-0.920081	1.9361	-2.30923	0.0664963	0.585254	-4.74614
Itga8	-0.920045	1.30789	-2.57571	0.0474737	0.585254	-4.2381
Rasip1	-0.920038	4.19003	-4.73	0.00458091	0.373436	-2.30768
Gm8894	-0.91973	-1.02709	-2.1056	0.0864737	0.585254	-4.36722
Gm5037	-0.919674	-1.27675	-0.961376	0.378525	0.585254	-5.64368
Gm12174	-0.919219	1.41242	-2.04242	0.0938855	0.585254	-4.96829
Thsd7b	-0.917647	-0.863019	-1.68681	0.149655	0.585254	-4.91741
Gm44916	-0.917607	-2.54872	-1.0711	0.330876	0.585254	-5.54623
A430078I02Rik	-0.917292	-0.865279	-2.355	0.062719	0.585254	-4.07989
Rbm3-ps	-0.917099	-1.39993	-1.25587	0.262159	0.585254	-5.33526
Cyren	-0.916801	1.31065	-1.78812	0.131	0.585254	-5.27624
Mir208b	-0.916787	-0.740916	-0.768186	0.475497	0.585254	-5.91016
Gm13562	-0.916657	0.0444697	-2.6179	0.0450441	0.585254	-3.90949
Pkhd1l1	-0.916022	-1.2586	-0.997953	0.362053	0.585254	-5.61273
Gm14410	-0.915833	-1.60542	-0.972985	0.373233	0.585254	-5.61715
Cd209a	-0.914565	-0.778526	-0.874861	0.419868	0.585254	-5.81533
E230013L22Rik	-0.914549	-0.377695	-1.7517	0.137424	0.585254	-4.93124
Gm9403	-0.912649	-2.0389	-1.75695	0.136478	0.585254	-4.74151
Gm43254	-0.912547	-0.873362	-0.697501	0.515169	0.605378	-5.93387
Gask1a	-0.912375	-1.2586	-1.00424	0.359281	0.585254	-5.60678
B230317F23Rik	-0.912278	-2.54872	-1.52406	0.18526	0.585254	-5.05093
B4galnt4	-0.912278	-2.54872	-1.52406	0.18526	0.585254	-5.05093
Gm42913	-0.912278	-2.54872	-1.52406	0.18526	0.585254	-5.05093
Gm50232	-0.912278	-2.54872	-1.52406	0.18526	0.585254	-5.05093
Gm5274	-0.912278	-2.54872	-1.52406	0.18526	0.585254	-5.05093
Kcnv2	-0.912278	-2.54872	-1.52406	0.18526	0.585254	-5.05093
Rps12-ps10	-0.912278	-2.54872	-1.52406	0.18526	0.585254	-5.05093
Tdo2	-0.912278	-2.54872	-1.52406	0.18526	0.585254	-5.05093
Gm14538	-0.911999	-1.40168	-1.03458	0.346152	0.585254	-5.56165
Ly6i	-0.911963	-1.79324	-1.57503	0.173303	0.585254	-4.96227
Tas1r3	-0.91135	1.29544	-3.94685	0.00988007	0.521589	-2.55297
1700001O22Rik	-0.911178	-2.0389	-1.7448	0.138675	0.585254	-4.75628
1700047K16Rik	-0.911178	-2.0389	-1.7448	0.138675	0.585254	-4.75628
Gldc	-0.911178	-2.0389	-1.7448	0.138675	0.585254	-4.75628
Lsm11	-0.911156	1.64773	-7.81271	0.000316554	0.0987946	0.974646
Radil	-0.911031	1.03219	-2.70409	0.0404922	0.585254	-4.00539
Gm18733	-0.910735	-0.548774	-1.96585	0.103758	0.585254	-4.62675
Gm9754	-0.910677	-1.22594	-1.01869	0.352978	0.585254	-5.59665
Gm45425	-0.910381	-2.54872	-0.965196	0.376777	0.585254	-5.64751
Gm11739	-0.910083	-0.158752	-1.16428	0.294479	0.585254	-5.66893
Gm12222	-0.910019	0.745383	-2.0548	0.092382	0.585254	-4.78968
Bcl2l15	-0.909519	-0.580353	-2.0333	0.0950087	0.585254	-4.53637
Pi15	-0.909387	-1.63144	-1.30255	0.246944	0.585254	-5.27702
Fam167a	-0.909348	0.104816	-1.55685	0.177479	0.585254	-5.27795
Gm6140	-0.909178	-0.986571	-1.11472	0.313383	0.585254	-5.54452
Gm17907	-0.908337	-2.02039	-0.839355	0.437813	0.585254	-5.72756
Rpl19-ps12	-0.906323	-2.30306	-1.11151	0.314643	0.585254	-5.48137
Sdf2l1	-0.906111	3.0281	-4.93721	0.0037911	0.339215	-1.86546
Fcnaos	-0.905608	-2.0389	-1.69246	0.148548	0.585254	-4.81963
Gm30641	-0.904787	0.341915	-5.68087	0.00159233	0.215516	-0.572338
Gm6382	-0.904323	1.03184	-1.53777	0.181967	0.585254	-5.52368
Ccdc96	-0.90416	-2.08082	-0.753719	0.483435	0.585254	-5.78455
Gm9442	-0.904123	-0.607447	-3.35345	0.0174144	0.585254	-2.867
Myo7b	-0.903835	-1.98432	-0.697838	0.514975	0.60523	-5.82665
Dok4	-0.903308	3.77477	-3.32769	0.0193591	0.585254	-3.84843
Gm6277	-0.903026	-0.718097	-2.03077	0.0953227	0.585254	-4.51341
Gm11401	-0.90301	-1.80106	-0.769791	0.474621	0.585254	-5.78119
Gm15784	-0.901016	-2.08082	-0.96581	0.376497	0.585254	-5.60543
Gm6937	-0.901016	-2.08082	-0.96581	0.376497	0.585254	-5.60543
Acot10	-0.901009	-1.10311	-1.07577	0.328965	0.585254	-5.5612
Wnt2b	-0.900763	0.783109	-3.89102	0.0104724	0.533226	-2.51908
Gm12204	-0.900629	-2.56722	-0.995366	0.363199	0.585254	-5.62131
Gm14488	-0.900629	-2.56722	-0.995366	0.363199	0.585254	-5.62131
Gm30124	-0.900629	-2.56722	-0.995366	0.363199	0.585254	-5.62131
Zfp599	-0.900629	-2.56722	-0.995366	0.363199	0.585254	-5.62131
Gm5939	-0.900502	-0.802828	-0.72769	0.497954	0.588184	-5.9284
Gm49745	-0.899633	-0.173963	-2.16952	0.0795963	0.585254	-4.4426
Fabp3-ps1	-0.899474	5.75192	-1.2258	0.272405	0.585254	-6.93095
Mertk	-0.898146	3.01766	-16.2874	5.97283e-06	0.0542598	4.87691
Pgf	-0.897879	1.07803	-6.44385	0.000850854	0.153989	0.00771327
Xaf1	-0.897766	1.54756	-2.49885	0.0522725	0.585254	-4.39805
Parvg	-0.897456	1.27224	-3.08322	0.0256701	0.585254	-3.57788
Arl10	-0.896942	0.943555	-3.30772	0.0198036	0.585254	-3.2278
Gm2573	-0.896581	-0.097748	-1.34689	0.233238	0.585254	-5.48284
Gm5491	-0.896543	1.01745	-0.95389	0.381969	0.585254	-6.16766
[truncated: 51,057 more rows]
